# Supplementary material for: Preparation and Characterization of Bigels from Psyllium Husk Seed Hydrogel–Beeswax Oleogel: As a Fat Replacer in Cakes
Source: ACS Omega. 2025 Jul 23;10(30):33328–40. doi: 10.1021/acsomega.5c03403 (PMC12332553; doi:10.1021/acsomega.5c03403)
Supplement: Supplementary file 1 [file ao5c03403_si_001.xlsx]

## Sheet: 5-2575
5-25-75			5-50-50
3996.23	0.001737		3996.23	0.001601		3996.23	0.001774		3996.23	0.001536		3996.23	0.001788		3996.23	0.002455
3994.3	0.001818		3994.3	0.001625		3994.3	0.001822		3994.3	0.001639		3994.3	0.001821		3994.3	0.002618
3992.37	0.001905		3992.37	0.00165		3992.37	0.001886		3992.37	0.001748		3992.37	0.001876		3992.37	0.002768
3990.44	0.001977		3990.44	0.001666		3990.44	0.00196		3990.44	0.001836		3990.44	0.001954		3990.44	0.002878
3988.52	0.001994		3988.52	0.001667		3988.52	0.002015		3988.52	0.001875		3988.52	0.002024		3988.52	0.002935
3986.59	0.001958		3986.59	0.001666		3986.59	0.002026		3986.59	0.001877		3986.59	0.002056		3986.59	0.002953
3984.66	0.001912		3984.66	0.001679		3984.66	0.002003		3984.66	0.001872		3984.66	0.00205		3984.66	0.002954
3982.73	0.001895		3982.73	0.001698		3982.73	0.001974		3982.73	0.001867		3982.73	0.002021		3982.73	0.002942
3980.8	0.001904		3980.8	0.001709		3980.8	0.001958		3980.8	0.001855		3980.8	0.001972		3980.8	0.002904
3978.87	0.001925		3978.87	0.001712		3978.87	0.001969		3978.87	0.001836		3978.87	0.001908		3978.87	0.002844
3976.94	0.001953		3976.94	0.001723		3976.94	0.002019		3976.94	0.001829		3976.94	0.00186		3976.94	0.002804
3975.02	0.001977		3975.02	0.001735		3975.02	0.002101		3975.02	0.001846		3975.02	0.001864		3975.02	0.002817
3973.09	0.001973		3973.09	0.001729		3973.09	0.002185		3973.09	0.001878		3973.09	0.001917		3973.09	0.002866
3971.16	0.001934		3971.16	0.00171		3971.16	0.002246		3971.16	0.001906		3971.16	0.001988		3971.16	0.002908
3969.23	0.001871		3969.23	0.001706		3969.23	0.002286		3969.23	0.001923		3969.23	0.002063		3969.23	0.002926
3967.3	0.0018		3967.3	0.001726		3967.3	0.002309		3967.3	0.00193		3967.3	0.002132		3967.3	0.002927
3965.37	0.001742		3965.37	0.001746		3965.37	0.0023		3965.37	0.001924		3965.37	0.002165		3965.37	0.00292
3963.44	0.00172		3963.44	0.00174		3963.44	0.002244		3963.44	0.001908		3963.44	0.002133		3963.44	0.002908
3961.51	0.00175		3961.51	0.001712		3961.51	0.00215		3961.51	0.0019		3961.51	0.002056		3961.51	0.002906
3959.59	0.001828		3959.59	0.001685		3959.59	0.002049		3959.59	0.001916		3959.59	0.001988		3959.59	0.002928
3957.66	0.00191		3957.66	0.00167		3957.66	0.001977		3957.66	0.00195		3957.66	0.001973		3957.66	0.002977
3955.73	0.001955		3955.73	0.001665		3955.73	0.001953		3955.73	0.001989		3955.73	0.002019		3955.73	0.003061
3953.8	0.001955		3953.8	0.001675		3953.8	0.001979		3953.8	0.002019		3953.8	0.002098		3953.8	0.003179
3951.87	0.001948		3951.87	0.001713		3951.87	0.00206		3951.87	0.002051		3951.87	0.00218		3951.87	0.003307
3949.94	0.001975		3949.94	0.001778		3949.94	0.002196		3949.94	0.00211		3949.94	0.002267		3949.94	0.003417
3948.01	0.002041		3948.01	0.001856		3948.01	0.002351		3948.01	0.002186		3948.01	0.002358		3948.01	0.003471
3946.08	0.002109		3946.08	0.001928		3946.08	0.002458		3946.08	0.002221		3946.08	0.002413		3946.08	0.003427
3944.16	0.002141		3944.16	0.001977		3944.16	0.002477		3944.16	0.002174		3944.16	0.002413		3944.16	0.003299
3942.23	0.002134		3942.23	0.001993		3942.23	0.002436		3942.23	0.002088		3942.23	0.002401		3942.23	0.003184
3940.3	0.002112		3940.3	0.00198		3940.3	0.002383		3940.3	0.002034		3940.3	0.002401		3940.3	0.003162
3938.37	0.002098		3938.37	0.001949		3938.37	0.002345		3938.37	0.002042		3938.37	0.002401		3938.37	0.00322
3936.44	0.002106		3936.44	0.001921		3936.44	0.00233		3936.44	0.002102		3936.44	0.002405		3936.44	0.003311
3934.51	0.002125		3934.51	0.001914		3934.51	0.002325		3934.51	0.002164		3934.51	0.002418		3934.51	0.003379
3932.58	0.002138		3932.58	0.00193		3932.58	0.002315		3932.58	0.002175		3932.58	0.002422		3932.58	0.003385
3930.66	0.002129		3930.66	0.001948		3930.66	0.00229		3930.66	0.00213		3930.66	0.00238		3930.66	0.003319
3928.73	0.002095		3928.73	0.001941		3928.73	0.002252		3928.73	0.002063		3928.73	0.002279		3928.73	0.003197
3926.8	0.002053		3926.8	0.001902		3926.8	0.002234		3926.8	0.002018		3926.8	0.002167		3926.8	0.003059
3924.87	0.002035		3924.87	0.001854		3924.87	0.002289		3924.87	0.002062		3924.87	0.002156		3924.87	0.003004
3922.94	0.002053		3922.94	0.001821		3922.94	0.002419		3922.94	0.002221		3922.94	0.002318		3922.94	0.003112
3921.01	0.002076		3921.01	0.00179		3921.01	0.002533		3921.01	0.002403		3921.01	0.002555		3921.01	0.00333
3919.08	0.002077		3919.08	0.001741		3919.08	0.002543		3919.08	0.002484		3919.08	0.002702		3919.08	0.00353
3917.15	0.002059		3917.15	0.001673		3917.15	0.002445		3917.15	0.00242		3917.15	0.002669		3917.15	0.003619
3915.23	0.002038		3915.23	0.001622		3915.23	0.002295		3915.23	0.002257		3915.23	0.002494		3915.23	0.003571
3913.3	0.002029		3913.3	0.001639		3913.3	0.002164		3913.3	0.00209		3913.3	0.002294		3913.3	0.003428
3911.37	0.002028		3911.37	0.001744		3911.37	0.002098		3911.37	0.002		3911.37	0.002182		3911.37	0.00327
3909.44	0.002025		3909.44	0.0019		3909.44	0.002122		3909.44	0.002019		3909.44	0.002202		3909.44	0.00317
3907.51	0.002036		3907.51	0.002053		3907.51	0.002247		3907.51	0.00213		3907.51	0.002337		3907.51	0.003181
3905.58	0.0021		3905.58	0.002184		3905.58	0.002483		3905.58	0.002306		3905.58	0.002567		3905.58	0.003362
3903.65	0.002227		3903.65	0.002289		3903.65	0.002792		3903.65	0.0025		3903.65	0.002856		3903.65	0.003718
3901.73	0.00235		3901.73	0.002329		3901.73	0.003023		3901.73	0.002597		3901.73	0.00307		3901.73	0.004054
3899.8	0.002374		3899.8	0.002267		3899.8	0.003039		3899.8	0.002525		3899.8	0.003079		3899.8	0.004143
3897.87	0.002277		3897.87	0.002137		3897.87	0.002869		3897.87	0.002363		3897.87	0.002913		3897.87	0.004003
3895.94	0.00212		3895.94	0.002002		3895.94	0.002622		3895.94	0.002207		3895.94	0.002671		3895.94	0.003775
3894.01	0.001959		3894.01	0.001882		3894.01	0.002379		3894.01	0.002085		3894.01	0.002429		3894.01	0.003552
3892.08	0.001832		3892.08	0.001785		3892.08	0.002212		3892.08	0.002011		3892.08	0.002281		3892.08	0.003418
3890.15	0.001777		3890.15	0.001729		3890.15	0.002186		3890.15	0.002009		3890.15	0.002298		3890.15	0.003435
3888.22	0.001808		3888.22	0.00172		3888.22	0.00227		3888.22	0.002046		3888.22	0.002409		3888.22	0.003532
3886.3	0.001884		3886.3	0.001732		3886.3	0.002355		3886.3	0.002079		3886.3	0.002488		3886.3	0.003604
3884.37	0.001934		3884.37	0.001742		3884.37	0.002363		3884.37	0.002105		3884.37	0.002484		3884.37	0.003626
3882.44	0.001914		3882.44	0.001743		3882.44	0.002298		3882.44	0.002126		3882.44	0.002424		3882.44	0.003613
3880.51	0.001854		3880.51	0.001746		3880.51	0.002247		3880.51	0.002177		3880.51	0.002413		3880.51	0.003623
3878.58	0.001808		3878.58	0.001761		3878.58	0.002285		3878.58	0.002313		3878.58	0.002536		3878.58	0.003698
3876.65	0.001797		3876.65	0.00179		3876.65	0.002402		3876.65	0.002502		3876.65	0.002752		3876.65	0.003778
3874.72	0.00182		3874.72	0.001857		3874.72	0.002568		3874.72	0.002682		3874.72	0.003015		3874.72	0.003835
3872.79	0.001859		3872.79	0.001983		3872.79	0.002741		3872.79	0.002792		3872.79	0.003292		3872.79	0.003898
3870.87	0.00187		3870.87	0.002122		3870.87	0.002841		3870.87	0.002786		3870.87	0.00349		3870.87	0.003955
3868.94	0.001829		3868.94	0.002194		3868.94	0.00282		3868.94	0.002679		3868.94	0.003527		3868.94	0.003989
3867.01	0.00174		3867.01	0.002148		3867.01	0.002682		3867.01	0.00251		3867.01	0.003373		3867.01	0.003955
3865.08	0.001598		3865.08	0.001978		3865.08	0.002472		3865.08	0.002335		3865.08	0.003102		3865.08	0.00385
3863.15	0.001417		3863.15	0.001746		3863.15	0.002289		3863.15	0.002255		3863.15	0.0029		3863.15	0.003799
3861.22	0.001251		3861.22	0.001575		3861.22	0.002211		3861.22	0.002317		3861.22	0.002888		3861.22	0.003882
3859.29	0.001165		3859.29	0.001563		3859.29	0.002253		3859.29	0.002462		3859.29	0.003026		3859.29	0.004047
3857.37	0.001203		3857.37	0.001724		3857.37	0.002402		3857.37	0.002609		3857.37	0.003213		3857.37	0.004204
3855.44	0.00138		3855.44	0.001999		3855.44	0.002636		3855.44	0.002718		3855.44	0.003366		3855.44	0.004314
3853.51	0.001655		3853.51	0.002262		3853.51	0.002885		3853.51	0.002782		3853.51	0.003432		3853.51	0.004371
3851.58	0.001924		3851.58	0.002393		3851.58	0.003031		3851.58	0.002792		3851.58	0.003406		3851.58	0.004376
3849.65	0.002103		3849.65	0.002371		3849.65	0.002985		3849.65	0.002699		3849.65	0.003281		3849.65	0.004276
3847.72	0.002188		3847.72	0.002273		3847.72	0.00281		3847.72	0.002532		3847.72	0.003117		3847.72	0.004102
3845.79	0.002225		3845.79	0.002184		3845.79	0.002645		3845.79	0.002401		3845.79	0.003011		3845.79	0.003951
3843.86	0.002261		3843.86	0.002151		3843.86	0.002612		3843.86	0.002406		3843.86	0.00304		3843.86	0.00392
3841.94	0.002316		3841.94	0.00216		3841.94	0.002719		3841.94	0.002538		3841.94	0.003189		3841.94	0.004023
3840.01	0.002355		3840.01	0.002153		3840.01	0.002855		3840.01	0.002699		3840.01	0.003344		3840.01	0.004184
3838.08	0.002311		3838.08	0.002083		3838.08	0.002901		3838.08	0.002803		3838.08	0.003396		3838.08	0.004336
3836.15	0.002158		3836.15	0.001974		3836.15	0.002835		3836.15	0.002806		3836.15	0.003312		3836.15	0.004423
3834.22	0.001963		3834.22	0.001882		3834.22	0.002707		3834.22	0.002701		3834.22	0.003133		3834.22	0.004399
3832.29	0.001823		3832.29	0.001823		3832.29	0.002569		3832.29	0.00254		3832.29	0.00295		3832.29	0.004294
3830.36	0.001794		3830.36	0.001779		3830.36	0.002474		3830.36	0.002405		3830.36	0.002832		3830.36	0.004184
3828.44	0.001864		3828.44	0.001749		3828.44	0.002474		3828.44	0.002346		3828.44	0.002789		3828.44	0.004125
3826.51	0.001987		3826.51	0.001763		3826.51	0.002599		3826.51	0.002385		3826.51	0.00281		3826.51	0.004145
3824.58	0.002119		3824.58	0.001847		3824.58	0.002812		3824.58	0.002523		3824.58	0.002874		3824.58	0.004237
3822.65	0.002239		3822.65	0.00199		3822.65	0.003024		3822.65	0.002724		3822.65	0.002949		3822.65	0.004355
3820.72	0.002322		3820.72	0.002116		3820.72	0.003163		3820.72	0.002911		3820.72	0.003018		3820.72	0.004467
3818.79	0.002313		3818.79	0.002121		3818.79	0.00315		3818.79	0.002933		3818.79	0.002994		3818.79	0.004495
3816.86	0.002188		3816.86	0.001991		3816.86	0.00296		3816.86	0.002703		3816.86	0.002805		3816.86	0.004367
3814.93	0.002014		3814.93	0.001842		3814.93	0.002734		3814.93	0.00238		3814.93	0.002605		3814.93	0.004194
3813.01	0.001896		3813.01	0.001777		3813.01	0.002628		3813.01	0.002163		3813.01	0.002559		3813.01	0.004103
3811.08	0.00187		3811.08	0.00182		3811.08	0.00267		3811.08	0.002105		3811.08	0.002679		3811.08	0.00411
3809.15	0.001892		3809.15	0.00195		3809.15	0.002801		3809.15	0.002168		3809.15	0.002903		3809.15	0.004192
3807.22	0.00189		3807.22	0.002121		3807.22	0.002944		3807.22	0.00231		3807.22	0.003169		3807.22	0.00433
3805.29	0.001834		3805.29	0.002259		3805.29	0.003027		3805.29	0.002463		3805.29	0.003384		3805.29	0.004467
3803.36	0.001762		3803.36	0.002303		3803.36	0.002997		3803.36	0.002528		3803.36	0.003447		3803.36	0.004504
3801.43	0.001741		3801.43	0.002249		3801.43	0.002895		3801.43	0.002512		3801.43	0.003388		3801.43	0.004446
3799.5	0.001795		3799.5	0.002134		3799.5	0.002797		3799.5	0.002495		3799.5	0.003295		3799.5	0.004365
3797.58	0.001884		3797.58	0.001994		3797.58	0.002702		3797.58	0.002469		3797.58	0.003143		3797.58	0.004235
3795.65	0.001953		3795.65	0.001866		3795.65	0.002598		3795.65	0.002407		3795.65	0.002917		3795.65	0.00407
3793.72	0.001976		3793.72	0.001778		3793.72	0.002497		3793.72	0.002317		3793.72	0.002656		3793.72	0.003928
3791.79	0.001967		3791.79	0.001742		3791.79	0.002408		3791.79	0.002229		3791.79	0.002424		3791.79	0.003836
3789.86	0.001945		3789.86	0.001741		3789.86	0.00233		3789.86	0.002163		3789.86	0.00228		3789.86	0.003788
3787.93	0.001917		3787.93	0.001742		3787.93	0.002253		3787.93	0.00211		3787.93	0.002229		3787.93	0.003748
3786	0.00189		3786	0.001723		3786	0.002185		3786	0.002065		3786	0.002228		3786	0.003694
3784.08	0.001878		3784.08	0.001694		3784.08	0.002159		3784.08	0.002041		3784.08	0.002241		3784.08	0.003637
3782.15	0.001904		3782.15	0.001682		3782.15	0.002196		3782.15	0.002032		3782.15	0.002243		3782.15	0.003584
3780.22	0.001973		3780.22	0.001705		3780.22	0.002282		3780.22	0.00203		3780.22	0.002223		3780.22	0.003547
3778.29	0.002041		3778.29	0.001759		3778.29	0.00239		3778.29	0.002055		3778.29	0.002211		3778.29	0.003575
3776.36	0.002034		3776.36	0.00181		3776.36	0.002472		3776.36	0.002099		3776.36	0.002208		3776.36	0.00366
3774.43	0.001925		3774.43	0.001829		3774.43	0.002482		3774.43	0.002121		3774.43	0.002203		3774.43	0.003751
3772.5	0.001767		3772.5	0.001838		3772.5	0.00243		3772.5	0.002111		3772.5	0.00223		3772.5	0.00385
3770.57	0.001645		3770.57	0.001884		3770.57	0.002371		3770.57	0.002116		3770.57	0.002345		3770.57	0.003992
3768.65	0.001614		3768.65	0.00198		3768.65	0.002362		3768.65	0.002179		3768.65	0.002545		3768.65	0.004166
3766.72	0.001668		3766.72	0.002067		3766.72	0.002399		3766.72	0.002259		3766.72	0.002716		3766.72	0.004273
3764.79	0.001773		3764.79	0.002092		3764.79	0.002451		3764.79	0.002305		3764.79	0.002771		3764.79	0.004282
3762.86	0.001899		3762.86	0.002069		3762.86	0.002499		3762.86	0.002322		3762.86	0.002729		3762.86	0.004273
3760.93	0.002024		3760.93	0.002039		3760.93	0.002534		3760.93	0.002362		3760.93	0.002686		3760.93	0.004346
3759	0.002134		3759	0.002029		3759	0.002573		3759	0.002497		3759	0.002759		3759	0.004579
3757.07	0.002224		3757.07	0.002045		3757.07	0.00263		3757.07	0.002747		3757.07	0.002979		3757.07	0.004951
3755.15	0.002295		3755.15	0.002093		3755.15	0.002709		3755.15	0.003039		3755.15	0.003272		3755.15	0.005347
3753.22	0.00234		3753.22	0.002172		3753.22	0.002845		3753.22	0.0033		3753.22	0.003598		3753.22	0.005709
3751.29	0.002338		3751.29	0.002277		3751.29	0.003101		3751.29	0.003539		3751.29	0.003996		3751.29	0.006092
3749.36	0.002272		3749.36	0.002401		3749.36	0.003473		3749.36	0.003787		3749.36	0.004451		3749.36	0.006528
3747.43	0.002176		3747.43	0.002526		3747.43	0.003821		3747.43	0.003986		3747.43	0.004809		3747.43	0.006889
3745.5	0.002134		3745.5	0.002645		3745.5	0.00405		3745.5	0.004113		3745.5	0.005011		3745.5	0.007126
3743.57	0.002201		3743.57	0.002734		3743.57	0.00415		3743.57	0.004186		3743.57	0.005098		3743.57	0.007295
3741.64	0.002324		3741.64	0.002745		3741.64	0.004108		3741.64	0.004188		3741.64	0.005079		3741.64	0.007374
3739.72	0.002385		3739.72	0.002658		3739.72	0.003922		3739.72	0.004123		3739.72	0.004969		3739.72	0.007301
3737.79	0.002304		3737.79	0.002509		3737.79	0.003649		3737.79	0.004048		3737.79	0.004826		3737.79	0.007088
3735.86	0.002111		3735.86	0.002376		3735.86	0.003421		3735.86	0.004033		3735.86	0.004712		3735.86	0.006863
3733.93	0.001917		3733.93	0.002339		3733.93	0.003348		3733.93	0.004081		3733.93	0.004654		3733.93	0.006783
3732	0.001817		3732	0.002394		3732	0.003423		3732	0.004116		3732	0.004642		3732	0.006883
3730.07	0.00184		3730.07	0.002474		3730.07	0.003566		3730.07	0.004086		3730.07	0.00467		3730.07	0.007077
3728.14	0.001954		3728.14	0.002515		3728.14	0.003678		3728.14	0.003986		3728.14	0.004702		3728.14	0.007219
3726.21	0.002106		3726.21	0.002499		3726.21	0.003707		3726.21	0.003867		3726.21	0.00471		3726.21	0.007219
3724.29	0.002238		3724.29	0.002444		3724.29	0.003652		3724.29	0.003781		3724.29	0.004651		3724.29	0.007058
3722.36	0.002298		3722.36	0.002388		3722.36	0.003536		3722.36	0.003715		3722.36	0.004477		3722.36	0.00678
3720.43	0.002273		3720.43	0.002341		3720.43	0.003398		3720.43	0.003616		3720.43	0.004188		3720.43	0.006469
3718.5	0.002209		3718.5	0.002286		3718.5	0.003287		3718.5	0.003461		3718.5	0.00386		3718.5	0.006192
3716.57	0.002167		3716.57	0.00223		3716.57	0.00323		3716.57	0.003287		3716.57	0.003606		3716.57	0.006011
3714.64	0.002182		3714.64	0.002218		3714.64	0.003225		3714.64	0.003166		3714.64	0.003513		3714.64	0.006006
3712.71	0.002262		3712.71	0.002283		3712.71	0.003272		3712.71	0.003171		3712.71	0.003605		3712.71	0.006253
3710.79	0.002397		3710.79	0.002397		3710.79	0.00338		3710.79	0.003318		3710.79	0.003827		3710.79	0.006715
3708.86	0.002542		3708.86	0.002469		3708.86	0.003496		3708.86	0.003493		3708.86	0.004036		3708.86	0.007157
3706.93	0.002658		3706.93	0.00245		3706.93	0.003534		3706.93	0.003555		3706.93	0.004101		3706.93	0.007343
3705	0.002765		3705	0.002398		3705	0.003508		3705	0.0035		3705	0.00403		3705	0.007283
3703.07	0.002903		3703.07	0.002407		3703.07	0.003504		3703.07	0.003426		3703.07	0.00393		3703.07	0.007166
3701.14	0.003066		3701.14	0.002503		3701.14	0.003587		3701.14	0.003398		3701.14	0.0039		3701.14	0.007166
3699.21	0.003198		3699.21	0.00263		3699.21	0.003724		3699.21	0.003391		3699.21	0.003943		3699.21	0.007297
3697.28	0.003255		3697.28	0.002714		3697.28	0.003828		3697.28	0.003352		3697.28	0.003994		3697.28	0.007458
3695.36	0.003263		3695.36	0.002749		3695.36	0.003865		3695.36	0.003293		3695.36	0.00402		3695.36	0.007586
3693.43	0.003316		3693.43	0.00279		3693.43	0.003874		3693.43	0.003258		3693.43	0.004027		3693.43	0.007677
3691.5	0.00349		3691.5	0.0029		3691.5	0.003929		3691.5	0.003275		3691.5	0.004039		3691.5	0.00779
3689.57	0.003752		3689.57	0.00308		3689.57	0.004089		3689.57	0.00335		3689.57	0.004101		3689.57	0.008035
3687.64	0.003979		3687.64	0.003248		3687.64	0.004317		3687.64	0.003446		3687.64	0.004199		3687.64	0.008407
3685.71	0.004103		3685.71	0.003336		3685.71	0.004504		3685.71	0.003495		3685.71	0.004247		3685.71	0.008753
3683.78	0.004153		3683.78	0.003351		3683.78	0.004625		3683.78	0.003502		3683.78	0.00421		3683.78	0.008987
3681.86	0.004202		3681.86	0.003345		3681.86	0.004752		3681.86	0.003551		3681.86	0.004139		3681.86	0.009162
3679.93	0.004325		3679.93	0.003383		3679.93	0.004978		3679.93	0.003725		3679.93	0.004116		3679.93	0.009398
3678	0.004561		3678	0.003514		3678	0.005344		3678	0.00403		3678	0.004205		3678	0.009772
3676.07	0.004853		3676.07	0.003719		3676.07	0.005797		3676.07	0.004371		3676.07	0.004399		3676.07	0.01028
3674.14	0.005076		3674.14	0.003907		3674.14	0.006183		3674.14	0.004575		3674.14	0.004569		3674.14	0.010808
3672.21	0.005189		3672.21	0.003998		3672.21	0.006336		3672.21	0.004474		3672.21	0.004509		3672.21	0.011172
3670.28	0.005284		3670.28	0.004027		3670.28	0.006285		3670.28	0.004119		3670.28	0.00423		3670.28	0.011375
3668.35	0.005441		3668.35	0.004087		3668.35	0.006203		3668.35	0.003757		3668.35	0.003966		3668.35	0.011587
3666.43	0.005645		3666.43	0.004207		3666.43	0.006174		3666.43	0.003532		3666.43	0.003817		3666.43	0.011836
3664.5	0.00588		3664.5	0.004362		3664.5	0.006209		3664.5	0.003452		3664.5	0.003764		3664.5	0.012103
3662.57	0.006151		3662.57	0.004526		3662.57	0.006318		3662.57	0.003494		3662.57	0.003808		3662.57	0.012443
3660.64	0.006453		3660.64	0.004686		3660.64	0.006503		3660.64	0.003634		3660.64	0.003955		3660.64	0.012905
3658.71	0.006755		3658.71	0.004852		3658.71	0.006741		3658.71	0.00384		3658.71	0.004185		3658.71	0.013479
3656.78	0.007034		3656.78	0.005046		3656.78	0.007003		3656.78	0.004085		3656.78	0.004458		3656.78	0.014117
3654.85	0.007301		3654.85	0.005267		3654.85	0.007265		3654.85	0.004335		3654.85	0.004727		3654.85	0.014752
3652.93	0.007613		3652.93	0.005483		3652.93	0.007516		3652.93	0.004525		3652.93	0.004936		3652.93	0.01531
3651	0.007999		3651	0.005662		3651	0.007793		3651	0.004617		3651	0.00508		3651	0.01584
3649.07	0.008361		3649.07	0.005802		3649.07	0.008123		3649.07	0.004634		3649.07	0.005197		3649.07	0.01645
3647.14	0.008544		3647.14	0.005906		3647.14	0.00843		3647.14	0.004597		3647.14	0.005243		3647.14	0.017053
3645.21	0.008565		3645.21	0.005973		3645.21	0.008642		3645.21	0.00456		3645.21	0.005206		3645.21	0.017516
3643.28	0.008574		3643.28	0.006017		3643.28	0.00876		3643.28	0.00456		3643.28	0.005136		3643.28	0.017837
3641.35	0.008671		3641.35	0.006083		3641.35	0.008824		3641.35	0.004609		3641.35	0.005104		3641.35	0.018105
3639.42	0.008854		3639.42	0.006224		3639.42	0.008886		3639.42	0.004719		3639.42	0.005174		3639.42	0.018425
3637.5	0.009081		3637.5	0.006454		3637.5	0.008997		3637.5	0.004909		3637.5	0.005373		3637.5	0.018856
3635.57	0.009328		3635.57	0.006738		3635.57	0.009202		3635.57	0.005183		3635.57	0.005678		3635.57	0.0194
3633.64	0.009599		3633.64	0.007014		3633.64	0.009512		3633.64	0.005517		3633.64	0.006031		3633.64	0.020022
3631.71	0.009898		3631.71	0.007211		3631.71	0.009859		3631.71	0.005843		3631.71	0.006355		3631.71	0.020664
3629.78	0.010201		3629.78	0.007284		3629.78	0.010149		3629.78	0.00607		3629.78	0.006608		3629.78	0.021294
3627.85	0.010459		3627.85	0.007284		3627.85	0.010383		3627.85	0.00618		3627.85	0.006826		3627.85	0.021931
3625.92	0.010629		3625.92	0.007297		3625.92	0.010598		3625.92	0.006191		3625.92	0.006981		3625.92	0.022495
3623.99	0.010728		3623.99	0.007363		3623.99	0.010803		3623.99	0.006117		3623.99	0.006988		3623.99	0.022878
3622.07	0.010832		3622.07	0.007498		3622.07	0.01102		3622.07	0.006015		3622.07	0.006859		3622.07	0.023116
3620.14	0.011022		3620.14	0.00771		3620.14	0.011287		3620.14	0.005969		3620.14	0.006734		3620.14	0.02336
3618.21	0.011321		3618.21	0.00797		3618.21	0.011613		3618.21	0.006024		3618.21	0.006751		3618.21	0.023718
3616.28	0.011676		3616.28	0.008212		3616.28	0.011946		3616.28	0.006139		3616.28	0.006897		3616.28	0.024151
3614.35	0.012017		3614.35	0.008385		3614.35	0.012226		3614.35	0.006261		3614.35	0.007069		3614.35	0.024591
3612.42	0.012304		3612.42	0.008486		3612.42	0.012423		3612.42	0.006389		3612.42	0.007225		3612.42	0.025034
3610.49	0.01254		3610.49	0.008556		3610.49	0.012535		3610.49	0.006525		3610.49	0.007364		3610.49	0.025453
3608.57	0.01277		3608.57	0.008654		3608.57	0.012603		3608.57	0.00667		3608.57	0.007489		3608.57	0.025801
3606.64	0.013015		3606.64	0.008808		3606.64	0.012697		3606.64	0.006842		3606.64	0.007595		3606.64	0.026096
3604.71	0.013241		3604.71	0.008982		3604.71	0.012831		3604.71	0.00701		3604.71	0.007644		3604.71	0.026366
3602.78	0.013426		3602.78	0.009113		3602.78	0.01298		3602.78	0.007112		3602.78	0.007619		3602.78	0.026654
3600.85	0.013611		3600.85	0.009191		3600.85	0.013133		3600.85	0.007135		3600.85	0.007572		3600.85	0.02702
3598.92	0.013831		3598.92	0.009251		3598.92	0.013284		3598.92	0.007108		3598.92	0.007557		3598.92	0.027455
3596.99	0.014061		3596.99	0.009323		3596.99	0.013419		3596.99	0.007058		3596.99	0.007577		3596.99	0.02786
3595.06	0.014261		3595.06	0.009418		3595.06	0.013544		3595.06	0.007014		3595.06	0.007629		3595.06	0.028181
3593.14	0.014436		3593.14	0.009546		3593.14	0.013687		3593.14	0.007002		3593.14	0.007712		3593.14	0.028459
3591.21	0.014617		3591.21	0.009695		3591.21	0.013845		3591.21	0.006998		3591.21	0.007782		3591.21	0.028735
3589.28	0.014829		3589.28	0.009829		3589.28	0.01399		3589.28	0.006957		3589.28	0.007786		3589.28	0.029032
3587.35	0.015062		3587.35	0.009911		3587.35	0.014124		3587.35	0.00689		3587.35	0.007731		3587.35	0.029382
3585.42	0.015285		3585.42	0.00995		3585.42	0.014262		3585.42	0.00684		3585.42	0.007656		3585.42	0.029778
3583.49	0.015502		3583.49	0.01		3583.49	0.014405		3583.49	0.006819		3583.49	0.007571		3583.49	0.030151
3581.56	0.015735		3581.56	0.010097		3581.56	0.014543		3581.56	0.00681		3581.56	0.007476		3581.56	0.03046
3579.64	0.015967		3579.64	0.010215		3579.64	0.01465		3579.64	0.006791		3579.64	0.007372		3579.64	0.030718
3577.71	0.016164		3577.71	0.010306		3577.71	0.014706		3577.71	0.006752		3577.71	0.007272		3577.71	0.030954
3575.78	0.016339		3575.78	0.010388		3575.78	0.014744		3575.78	0.006737		3575.78	0.007225		3575.78	0.031212
3573.85	0.016556		3573.85	0.01055		3573.85	0.014834		3573.85	0.006811		3573.85	0.007302		3573.85	0.031539
3571.92	0.016852		3571.92	0.010841		3571.92	0.015023		3571.92	0.00698		3571.92	0.007499		3571.92	0.031958
3569.99	0.017204		3569.99	0.011196		3569.99	0.0153		3569.99	0.007176		3569.99	0.007736		3569.99	0.032464
3568.06	0.017546		3568.06	0.011478		3568.06	0.015622		3568.06	0.007331		3568.06	0.007934		3568.06	0.033043
3566.13	0.017813		3566.13	0.011606		3566.13	0.015935		3566.13	0.007434		3566.13	0.008046		3566.13	0.033647
3564.21	0.017987		3564.21	0.01162		3564.21	0.016183		3564.21	0.007509		3564.21	0.008049		3564.21	0.034189
3562.28	0.018102		3562.28	0.011617		3562.28	0.016351		3562.28	0.007567		3562.28	0.007957		3562.28	0.034618
3560.35	0.018206		3560.35	0.011661		3560.35	0.016473		3560.35	0.007608		3560.35	0.007841		3560.35	0.034949
3558.42	0.018327		3558.42	0.011763		3558.42	0.016594		3558.42	0.00764		3558.42	0.007792		3558.42	0.035237
3556.49	0.018484		3556.49	0.01191		3556.49	0.016738		3556.49	0.007656		3556.49	0.007857		3556.49	0.035529
3554.56	0.018705		3554.56	0.012089		3554.56	0.016918		3554.56	0.00765		3554.56	0.008033		3554.56	0.035867
3552.63	0.019016		3552.63	0.012298		3552.63	0.017151		3552.63	0.007658		3552.63	0.008299		3552.63	0.036286
3550.7	0.019393		3550.7	0.012535		3550.7	0.017432		3550.7	0.007733		3550.7	0.008601		3550.7	0.036793
3548.78	0.019768		3548.78	0.012771		3548.78	0.017717		3548.78	0.007864		3548.78	0.008831		3548.78	0.037335
3546.85	0.020074		3546.85	0.012962		3546.85	0.017967		3546.85	0.008004		3546.85	0.008902		3546.85	0.037841
3544.92	0.020289		3544.92	0.013084		3544.92	0.018184		3544.92	0.008116		3544.92	0.008839		3544.92	0.038283
3542.99	0.020444		3542.99	0.01316		3542.99	0.018385		3542.99	0.008189		3542.99	0.008756		3542.99	0.038677
3541.06	0.0206		3541.06	0.013231		3541.06	0.01858		3541.06	0.008223		3541.06	0.008732		3541.06	0.039047
3539.13	0.0208		3539.13	0.013323		3539.13	0.018753		3539.13	0.008238		3539.13	0.008754		3539.13	0.039388
3537.2	0.021023		3537.2	0.013424		3537.2	0.01888		3537.2	0.008258		3537.2	0.00877		3537.2	0.039689
3535.28	0.021215		3535.28	0.013517		3535.28	0.018956		3535.28	0.008292		3535.28	0.008756		3535.28	0.039974
3533.35	0.021361		3533.35	0.013597		3533.35	0.019021		3533.35	0.008333		3533.35	0.008719		3533.35	0.040286
3531.42	0.021501		3531.42	0.013683		3531.42	0.019134		3531.42	0.008377		3531.42	0.0087		3531.42	0.040672
3529.49	0.021691		3529.49	0.013812		3529.49	0.019331		3529.49	0.008457		3529.49	0.008759		3529.49	0.041169
3527.56	0.021956		3527.56	0.014013		3527.56	0.019603		3527.56	0.008595		3527.56	0.00892		3527.56	0.041763
3525.63	0.02228		3525.63	0.014258		3525.63	0.019893		3525.63	0.008744		3525.63	0.009126		3525.63	0.042374
3523.7	0.022602		3523.7	0.014467		3523.7	0.02013		3523.7	0.008822		3523.7	0.009276		3523.7	0.042907
3521.77	0.022851		3521.77	0.014585		3521.77	0.020266		3521.77	0.00881		3521.77	0.009314		3521.77	0.043317
3519.85	0.022998		3519.85	0.014638		3519.85	0.020318		3519.85	0.008761		3519.85	0.009251		3519.85	0.043616
3517.92	0.023085		3517.92	0.01471		3517.92	0.020356		3517.92	0.008754		3517.92	0.009168		3517.92	0.043885
3515.99	0.023161		3515.99	0.014831		3515.99	0.020435		3515.99	0.008807		3515.99	0.009134		3515.99	0.044194
3514.06	0.023238		3514.06	0.01494		3514.06	0.02055		3514.06	0.008848		3514.06	0.009141		3514.06	0.044533
3512.13	0.023314		3512.13	0.014964		3512.13	0.020679		3512.13	0.008797		3512.13	0.009143		3512.13	0.044871
3510.2	0.023416		3510.2	0.01492		3510.2	0.020837		3510.2	0.008668		3510.2	0.009142		3510.2	0.045217
3508.27	0.023583		3508.27	0.014904		3508.27	0.02104		3508.27	0.00855		3508.27	0.009178		3508.27	0.045603
3506.35	0.023824		3506.35	0.014973		3506.35	0.021255		3506.35	0.00849		3506.35	0.00925		3506.35	0.046025
3504.42	0.024113		3504.42	0.015106		3504.42	0.021441		3504.42	0.008487		3504.42	0.009318		3504.42	0.046466
3502.49	0.024405		3502.49	0.015261		3502.49	0.02161		3502.49	0.008552		3502.49	0.009365		3502.49	0.046922
3500.56	0.024658		3500.56	0.015417		3500.56	0.021793		3500.56	0.008689		3500.56	0.009384		3500.56	0.047376
3498.63	0.024861		3498.63	0.01557		3498.63	0.022004		3498.63	0.008866		3498.63	0.009378		3498.63	0.047806
3496.7	0.025018		3496.7	0.015709		3496.7	0.022221		3496.7	0.009044		3496.7	0.009388		3496.7	0.048218
3494.77	0.025123		3494.77	0.015805		3494.77	0.022401		3494.77	0.009195		3494.77	0.009442		3494.77	0.048611
3492.84	0.025179		3492.84	0.015844		3492.84	0.022518		3492.84	0.009296		3492.84	0.009517		3492.84	0.04897
3490.92	0.025242		3490.92	0.01586		3490.92	0.022611		3490.92	0.009347		3490.92	0.009597		3490.92	0.049313
3488.99	0.025381		3488.99	0.015902		3488.99	0.022745		3488.99	0.009376		3488.99	0.009705		3488.99	0.049684
3487.06	0.025608		3487.06	0.015984		3487.06	0.022941		3487.06	0.009412		3487.06	0.009848		3487.06	0.050086
3485.13	0.025877		3485.13	0.016084		3485.13	0.023168		3485.13	0.009461		3485.13	0.009982		3485.13	0.050476
3483.2	0.026158		3483.2	0.016188		3483.2	0.023394		3483.2	0.009537		3483.2	0.010076		3483.2	0.050841
3481.27	0.026446		3481.27	0.016315		3481.27	0.023621		3481.27	0.009662		3481.27	0.010155		3481.27	0.051237
3479.34	0.026725		3479.34	0.016475		3479.34	0.023848		3479.34	0.009808		3479.34	0.010232		3479.34	0.051696
3477.41	0.026975		3477.41	0.016662		3477.41	0.024063		3477.41	0.009909		3477.41	0.010301		3477.41	0.05219
3475.49	0.027206		3475.49	0.01688		3475.49	0.024267		3475.49	0.009953		3475.49	0.010388		3475.49	0.052705
3473.56	0.027442		3473.56	0.01713		3473.56	0.024465		3473.56	0.009993		3473.56	0.010522		3473.56	0.053243
3471.63	0.02769		3471.63	0.017386		3471.63	0.024653		3471.63	0.010073		3471.63	0.010679		3471.63	0.053775
3469.7	0.027942		3469.7	0.017599		3469.7	0.024831		3469.7	0.010184		3469.7	0.010806		3469.7	0.05426
3467.77	0.028171		3467.77	0.017744		3467.77	0.024998		3467.77	0.01028		3467.77	0.010866		3467.77	0.054681
3465.84	0.028352		3465.84	0.017833		3465.84	0.025142		3465.84	0.010314		3465.84	0.010868		3465.84	0.055054
3463.91	0.028486		3463.91	0.017887		3463.91	0.02526		3463.91	0.01028		3463.91	0.010844		3463.91	0.055404
3461.99	0.028595		3461.99	0.017911		3461.99	0.025364		3461.99	0.010222		3461.99	0.010826		3461.99	0.055755
3460.06	0.028689		3460.06	0.017907		3460.06	0.025461		3460.06	0.010187		3460.06	0.010837		3460.06	0.056106
3458.13	0.028766		3458.13	0.017897		3458.13	0.02554		3458.13	0.010195		3458.13	0.010889		3458.13	0.05644
3456.2	0.028826		3456.2	0.017914		3456.2	0.025607		3456.2	0.010245		3456.2	0.010979		3456.2	0.056741
3454.27	0.028872		3454.27	0.017962		3454.27	0.025676		3454.27	0.010316		3454.27	0.011065		3454.27	0.057005
3452.34	0.028917		3452.34	0.018018		3452.34	0.025744		3452.34	0.010362		3452.34	0.011092		3452.34	0.057242
3450.41	0.028978		3450.41	0.01806		3450.41	0.025794		3450.41	0.010353		3450.41	0.011034		3450.41	0.057476
3448.48	0.029076		3448.48	0.018089		3448.48	0.025836		3448.48	0.010311		3448.48	0.010932		3448.48	0.057752
3446.56	0.029216		3446.56	0.018123		3446.56	0.025906		3446.56	0.010283		3446.56	0.010871		3446.56	0.058125
3444.63	0.029372		3444.63	0.018177		3444.63	0.026021		3444.63	0.010284		3444.63	0.0109		3444.63	0.058592
3442.7	0.029501		3442.7	0.018234		3442.7	0.026149		3442.7	0.010284		3442.7	0.010987		3442.7	0.059068
3440.77	0.029577		3440.77	0.018266		3440.77	0.026257		3440.77	0.01027		3440.77	0.011074		3440.77	0.059475
3438.84	0.029608		3438.84	0.01826		3438.84	0.026331		3438.84	0.010257		3438.84	0.011111		3438.84	0.059788
3436.91	0.029634		3436.91	0.018225		3436.91	0.026388		3436.91	0.010271		3436.91	0.011088		3436.91	0.060048
3434.98	0.0297		3434.98	0.01819		3434.98	0.026455		3434.98	0.010317		3434.98	0.011049		3434.98	0.060332
3433.06	0.029815		3433.06	0.018189		3433.06	0.026545		3433.06	0.010367		3433.06	0.011036		3433.06	0.060679
3431.13	0.029945		3431.13	0.018239		3431.13	0.026646		3431.13	0.010389		3431.13	0.011045		3431.13	0.061062
3429.2	0.030077		3429.2	0.018335		3429.2	0.026736		3429.2	0.010379		3429.2	0.011058		3429.2	0.061429
3427.27	0.030238		3427.27	0.018476		3427.27	0.026819		3427.27	0.010379		3427.27	0.011104		3427.27	0.061779
3425.34	0.030436		3425.34	0.018657		3425.34	0.026916		3425.34	0.010432		3425.34	0.011216		3425.34	0.062166
3423.41	0.03062		3423.41	0.018826		3423.41	0.027017		3423.41	0.010527		3423.41	0.011352		3423.41	0.06261
3421.48	0.030724		3421.48	0.018902		3421.48	0.027072		3421.48	0.010608		3421.48	0.01142		3421.48	0.063056
3419.55	0.030734		3419.55	0.01886		3419.55	0.027049		3419.55	0.010625		3419.55	0.01137		3419.55	0.063424
3417.63	0.030699		3417.63	0.018743		3417.63	0.026966		3417.63	0.010571		3417.63	0.011235		3417.63	0.063678
3415.7	0.030664		3415.7	0.018613		3415.7	0.026881		3415.7	0.010485		3415.7	0.011091		3415.7	0.063837
3413.77	0.030621		3413.77	0.018513		3413.77	0.026842		3413.77	0.010413		3413.77	0.010996		3413.77	0.063947
3411.84	0.030545		3411.84	0.018469		3411.84	0.026867		3411.84	0.010367		3411.84	0.010954		3411.84	0.06406
3409.91	0.030443		3409.91	0.018481		3409.91	0.026937		3409.91	0.010333		3409.91	0.01095		3409.91	0.064209
3407.98	0.030349		3407.98	0.018525		3407.98	0.027008		3407.98	0.0103		3407.98	0.010973		3407.98	0.064397
3406.05	0.030296		3406.05	0.018582		3406.05	0.027035		3406.05	0.01028		3406.05	0.01102		3406.05	0.0646
3404.12	0.030294		3404.12	0.018636		3404.12	0.027003		3404.12	0.010284		3404.12	0.011069		3404.12	0.06478
3402.2	0.030331		3402.2	0.018666		3402.2	0.026939		3402.2	0.010297		3402.2	0.011097		3402.2	0.064918
3400.27	0.030387		3400.27	0.018648		3400.27	0.026901		3400.27	0.0103		3400.27	0.01109		3400.27	0.06504
3398.34	0.03044		3398.34	0.018588		3398.34	0.026927		3398.34	0.010287		3398.34	0.011049		3398.34	0.065186
3396.41	0.030481		3396.41	0.018517		3396.41	0.027006		3396.41	0.010278		3396.41	0.010987		3396.41	0.065372
3394.48	0.030511		3394.48	0.018476		3394.48	0.027087		3394.48	0.010289		3394.48	0.01093		3394.48	0.065582
3392.55	0.030519		3392.55	0.018483		3392.55	0.027113		3392.55	0.010315		3392.55	0.010895		3392.55	0.065789
3390.62	0.030479		3390.62	0.01852		3390.62	0.02705		3390.62	0.010334		3390.62	0.01088		3390.62	0.06598
3388.7	0.0304		3388.7	0.018559		3388.7	0.026928		3388.7	0.01033		3388.7	0.010892		3388.7	0.066162
3386.77	0.030334		3386.77	0.01859		3386.77	0.026824		3386.77	0.010317		3386.77	0.010955		3386.77	0.066357
3384.84	0.030313		3384.84	0.018605		3384.84	0.026784		3384.84	0.010313		3384.84	0.011056		3384.84	0.066558
3382.91	0.030317		3382.91	0.018591		3382.91	0.026783		3382.91	0.010315		3382.91	0.011134		3382.91	0.066713
3380.98	0.030301		3380.98	0.018544		3380.98	0.026764		3380.98	0.010303		3380.98	0.011134		3380.98	0.066784
3379.05	0.030245		3379.05	0.018476		3379.05	0.026697		3379.05	0.01026		3379.05	0.011048		3379.05	0.066785
3377.12	0.030144		3377.12	0.018392		3377.12	0.026587		3377.12	0.010185		3377.12	0.010908		3377.12	0.066759
3375.19	0.029997		3375.19	0.01829		3375.19	0.026458		3375.19	0.010101		3375.19	0.010759		3375.19	0.066734
3373.27	0.029809		3373.27	0.018168		3373.27	0.02633		3373.27	0.010048		3373.27	0.010651		3373.27	0.066728
3371.34	0.029601		3371.34	0.018034		3371.34	0.02621		3371.34	0.010036		3371.34	0.010607		3371.34	0.066754
3369.41	0.029398		3369.41	0.017901		3369.41	0.026086		3369.41	0.010033		3369.41	0.010606		3369.41	0.066807
3367.48	0.029219		3367.48	0.017785		3367.48	0.025953		3367.48	0.010004		3367.48	0.010597		3367.48	0.066866
3365.55	0.029078		3365.55	0.017686		3365.55	0.025819		3365.55	0.009942		3365.55	0.01054		3365.55	0.066914
3363.62	0.028983		3363.62	0.0176		3363.62	0.0257		3363.62	0.009871		3363.62	0.010436		3363.62	0.066945
3361.69	0.028914		3361.69	0.017527		3361.69	0.025603		3361.69	0.009819		3361.69	0.010321		3361.69	0.066962
3359.77	0.028823		3359.77	0.017464		3359.77	0.025521		3359.77	0.009782		3359.77	0.010237		3359.77	0.066967
3357.84	0.028674		3357.84	0.017397		3357.84	0.02542		3357.84	0.009722		3357.84	0.010189		3357.84	0.066952
3355.91	0.02848		3355.91	0.017318		3355.91	0.025276		3355.91	0.009614		3355.91	0.010156		3355.91	0.066902
3353.98	0.028295		3353.98	0.017228		3353.98	0.025099		3353.98	0.009475		3353.98	0.010116		3353.98	0.066813
3352.05	0.028173		3352.05	0.017144		3352.05	0.024924		3352.05	0.009356		3352.05	0.010067		3352.05	0.066705
3350.12	0.028124		3350.12	0.017084		3350.12	0.024778		3350.12	0.009291		3350.12	0.01002		3350.12	0.066616
3348.19	0.028108		3348.19	0.017043		3348.19	0.024661		3348.19	0.009278		3348.19	0.00999		3348.19	0.066573
3346.26	0.028067		3346.26	0.016995		3346.26	0.024559		3346.26	0.009291		3346.26	0.009971		3346.26	0.066563
3344.34	0.027966		3344.34	0.016924		3344.34	0.024457		3344.34	0.009304		3344.34	0.009945		3344.34	0.066546
3342.41	0.027811		3342.41	0.016838		3342.41	0.024354		3342.41	0.009303		3342.41	0.009886		3342.41	0.066491
3340.48	0.027627		3340.48	0.016743		3340.48	0.024259		3340.48	0.009281		3340.48	0.009791		3340.48	0.066393
3338.55	0.027442		3338.55	0.016636		3338.55	0.024187		3338.55	0.009232		3338.55	0.009675		3338.55	0.066275
3336.62	0.027271		3336.62	0.016517		3336.62	0.02414		3336.62	0.009151		3336.62	0.009562		3336.62	0.066161
3334.69	0.027108		3334.69	0.016398		3334.69	0.024106		3334.69	0.009052		3334.69	0.009474		3334.69	0.066069
3332.76	0.026954		3332.76	0.016287		3332.76	0.024061		3332.76	0.008955		3332.76	0.009422		3332.76	0.066005
3330.84	0.026808		3330.84	0.016174		3330.84	0.023971		3330.84	0.008884		3330.84	0.009405		3330.84	0.065957
3328.91	0.026667		3328.91	0.016059		3328.91	0.023825		3328.91	0.008852		3328.91	0.009401		3328.91	0.065901
3326.98	0.026525		3326.98	0.015957		3326.98	0.023646		3326.98	0.008856		3326.98	0.009384		3326.98	0.065818
3325.05	0.026388		3325.05	0.015871		3325.05	0.023467		3325.05	0.008862		3325.05	0.009349		3325.05	0.065711
3323.12	0.026272		3323.12	0.015783		3323.12	0.023301		3323.12	0.008843		3323.12	0.009307		3323.12	0.0656
3321.19	0.026178		3321.19	0.015678		3321.19	0.023152		3321.19	0.008798		3321.19	0.009266		3321.19	0.065497
3319.26	0.02608		3319.26	0.015563		3319.26	0.023018		3319.26	0.008729		3319.26	0.009229		3319.26	0.065402
3317.33	0.025949		3317.33	0.01546		3317.33	0.022893		3317.33	0.008633		3317.33	0.009195		3317.33	0.065303
3315.41	0.02579		3315.41	0.01538		3315.41	0.022777		3315.41	0.008521		3315.41	0.009163		3315.41	0.065198
3313.48	0.025635		3313.48	0.015324		3313.48	0.022675		3313.48	0.008428		3313.48	0.009134		3313.48	0.065095
3311.55	0.025497		3311.55	0.015276		3311.55	0.022586		3311.55	0.008386		3311.55	0.009108		3311.55	0.065005
3309.62	0.02536		3309.62	0.015214		3309.62	0.022503		3309.62	0.008385		3309.62	0.009074		3309.62	0.064914
3307.69	0.025207		3307.69	0.01512		3307.69	0.02242		3307.69	0.008389		3307.69	0.009015		3307.69	0.064804
3305.76	0.025028		3305.76	0.014995		3305.76	0.02234		3305.76	0.008358		3305.76	0.00893		3305.76	0.064668
3303.83	0.024812		3303.83	0.014863		3303.83	0.022266		3303.83	0.008275		3303.83	0.00883		3303.83	0.064519
3301.9	0.024578		3301.9	0.014759		3301.9	0.022198		3301.9	0.008165		3301.9	0.008742		3301.9	0.064392
3299.98	0.024382		3299.98	0.014701		3299.98	0.022134		3299.98	0.008083		3299.98	0.008699		3299.98	0.064318
3298.05	0.024264		3298.05	0.014678		3298.05	0.022071		3298.05	0.008063		3298.05	0.008723		3298.05	0.064301
3296.12	0.024215		3296.12	0.014666		3296.12	0.022001		3296.12	0.008099		3296.12	0.008801		3296.12	0.064308
3294.19	0.024186		3294.19	0.014649		3294.19	0.021906		3294.19	0.008147		3294.19	0.008878		3294.19	0.064292
3292.26	0.02414		3292.26	0.014628		3292.26	0.021774		3292.26	0.008162		3292.26	0.008898		3292.26	0.064228
3290.33	0.024072		3290.33	0.014605		3290.33	0.021622		3290.33	0.00813		3290.33	0.008856		3290.33	0.064138
3288.4	0.02399		3288.4	0.014575		3288.4	0.021487		3288.4	0.008073		3288.4	0.008796		3288.4	0.064055
3286.48	0.023899		3286.48	0.014524		3286.48	0.021388		3286.48	0.008016		3286.48	0.008753		3286.48	0.063986
3284.55	0.023813		3284.55	0.014454		3284.55	0.021315		3284.55	0.007975		3284.55	0.008724		3284.55	0.063922
3282.62	0.023743		3282.62	0.01439		3282.62	0.021245		3282.62	0.007946		3282.62	0.008693		3282.62	0.063859
3280.69	0.023678		3280.69	0.01434		3280.69	0.021154		3280.69	0.007907		3280.69	0.00865		3280.69	0.063791
3278.76	0.023585		3278.76	0.014282		3278.76	0.021033		3278.76	0.007851		3278.76	0.008593		3278.76	0.063703
3276.83	0.023437		3276.83	0.014187		3276.83	0.020884		3276.83	0.007788		3276.83	0.008516		3276.83	0.063574
3274.9	0.023234		3274.9	0.01405		3274.9	0.020719		3274.9	0.007728		3274.9	0.008413		3274.9	0.063401
3272.97	0.023003		3272.97	0.013886		3272.97	0.020544		3272.97	0.007665		3272.97	0.008276		3272.97	0.06321
3271.05	0.022778		3271.05	0.013711		3271.05	0.020367		3271.05	0.007581		3271.05	0.008113		3271.05	0.063025
3269.12	0.022593		3269.12	0.013533		3269.12	0.020202		3269.12	0.007479		3269.12	0.007954		3269.12	0.062852
3267.19	0.022459		3267.19	0.013362		3267.19	0.020067		3267.19	0.007379		3267.19	0.007846		3267.19	0.062692
3265.26	0.022357		3265.26	0.01321		3265.26	0.019964		3265.26	0.007303		3265.26	0.007814		3265.26	0.062546
3263.33	0.02226		3263.33	0.013099		3263.33	0.019879		3263.33	0.00726		3263.33	0.00784		3263.33	0.06242
3261.4	0.022172		3261.4	0.013057		3261.4	0.019801		3261.4	0.007259		3261.4	0.007888		3261.4	0.062326
3259.47	0.02211		3259.47	0.013092		3259.47	0.019729		3259.47	0.007298		3259.47	0.007926		3259.47	0.06227
3257.55	0.022068		3257.55	0.013172		3257.55	0.019663		3257.55	0.007357		3257.55	0.007941		3257.55	0.062228
3255.62	0.022016		3255.62	0.013241		3255.62	0.019591		3255.62	0.007399		3255.62	0.007942		3255.62	0.062163
3253.69	0.021917		3253.69	0.013259		3253.69	0.019492		3253.69	0.0074		3253.69	0.007935		3253.69	0.062059
3251.76	0.021755		3251.76	0.01322		3251.76	0.019355		3251.76	0.007353		3251.76	0.007908		3251.76	0.061919
3249.83	0.021548		3249.83	0.013146		3249.83	0.019194		3249.83	0.007276		3249.83	0.00785		3249.83	0.061748
3247.9	0.021338		3247.9	0.013072		3247.9	0.01905		3247.9	0.007209		3247.9	0.007782		3247.9	0.061573
3245.97	0.02115		3245.97	0.013019		3245.97	0.018941		3245.97	0.007181		3245.97	0.007732		3245.97	0.061424
3244.04	0.020971		3244.04	0.012961		3244.04	0.018834		3244.04	0.00718		3244.04	0.007695		3244.04	0.061288
3242.12	0.020778		3242.12	0.012846		3242.12	0.018691		3242.12	0.007169		3242.12	0.007625		3242.12	0.061117
3240.19	0.020584		3240.19	0.01266		3240.19	0.018513		3240.19	0.007127		3240.19	0.007508		3240.19	0.060882
3238.26	0.020423		3238.26	0.012449		3238.26	0.018341		3238.26	0.007071		3238.26	0.007379		3238.26	0.060606
3236.33	0.0203		3236.33	0.012277		3236.33	0.018203		3236.33	0.007017		3236.33	0.007294		3236.33	0.060339
3234.4	0.02018		3234.4	0.012166		3234.4	0.01809		3234.4	0.006958		3234.4	0.007273		3234.4	0.060114
3232.47	0.020037		3232.47	0.012089		3232.47	0.017968		3232.47	0.006894		3232.47	0.007285		3232.47	0.059935
3230.54	0.019877		3230.54	0.012023		3230.54	0.017809		3230.54	0.006842		3230.54	0.007269		3230.54	0.059771
3228.61	0.019718		3228.61	0.011968		3228.61	0.017618		3228.61	0.006818		3228.61	0.007198		3228.61	0.059588
3226.69	0.01958		3226.69	0.011934		3226.69	0.017439		3226.69	0.006811		3226.69	0.007105		3226.69	0.059373
3224.76	0.01947		3224.76	0.011916		3224.76	0.017322		3224.76	0.006801		3224.76	0.007043		3224.76	0.059133
3222.83	0.019369		3222.83	0.011895		3222.83	0.017268		3222.83	0.00678		3222.83	0.007026		3222.83	0.058878
3220.9	0.019243		3220.9	0.011853		3220.9	0.017224		3220.9	0.006739		3220.9	0.00703		3220.9	0.058614
3218.97	0.01907		3218.97	0.011765		3218.97	0.017129		3218.97	0.006675		3218.97	0.00703		3218.97	0.058341
3217.04	0.018861		3217.04	0.011624		3217.04	0.016967		3217.04	0.00659		3217.04	0.00702		3217.04	0.058055
3215.11	0.018641		3215.11	0.011444		3215.11	0.01676		3215.11	0.0065		3215.11	0.006998		3215.11	0.057755
3213.19	0.018429		3213.19	0.011267		3213.19	0.016547		3213.19	0.006423		3213.19	0.006961		3213.19	0.057449
3211.26	0.018229		3211.26	0.01113		3211.26	0.016361		3211.26	0.006368		3211.26	0.006899		3211.26	0.057141
3209.33	0.018033		3209.33	0.011027		3209.33	0.016208		3209.33	0.00633		3209.33	0.006807		3209.33	0.056811
3207.4	0.017825		3207.4	0.010923		3207.4	0.016057		3207.4	0.006284		3207.4	0.006693		3207.4	0.05643
3205.47	0.01761		3205.47	0.010802		3205.47	0.015875		3205.47	0.006208		3205.47	0.00658		3205.47	0.055997
3203.54	0.017413		3203.54	0.010681		3203.54	0.015674		3203.54	0.006106		3203.54	0.006489		3203.54	0.055555
3201.61	0.017255		3201.61	0.010578		3201.61	0.015492		3201.61	0.006012		3201.61	0.006432		3201.61	0.055142
3199.68	0.017129		3199.68	0.010497		3199.68	0.015349		3199.68	0.00596		3199.68	0.006416		3199.68	0.054761
3197.76	0.016997		3197.76	0.010429		3197.76	0.015234		3197.76	0.005958		3197.76	0.006427		3197.76	0.05439
3195.83	0.016819		3195.83	0.010358		3195.83	0.015119		3195.83	0.005978		3195.83	0.006429		3195.83	0.054014
3193.9	0.016593		3193.9	0.010267		3193.9	0.014988		3193.9	0.005982		3193.9	0.006403		3193.9	0.053627
3191.97	0.016358		3191.97	0.010157		3191.97	0.014837		3191.97	0.005959		3191.97	0.006362		3191.97	0.053228
3190.04	0.016137		3190.04	0.010041		3190.04	0.014674		3190.04	0.005921		3190.04	0.00632		3190.04	0.052812
3188.11	0.015916		3188.11	0.009923		3188.11	0.014505		3188.11	0.005882		3188.11	0.006265		3188.11	0.052365
3186.18	0.015674		3186.18	0.009797		3186.18	0.014336		3186.18	0.005843		3186.18	0.006184		3186.18	0.051876
3184.26	0.015421		3184.26	0.009665		3184.26	0.01417		3184.26	0.005789		3184.26	0.006085		3184.26	0.051365
3182.33	0.015193		3182.33	0.009551		3182.33	0.01401		3182.33	0.005713		3182.33	0.00598		3182.33	0.050874
3180.4	0.015027		3180.4	0.009482		3180.4	0.013858		3180.4	0.005637		3180.4	0.005888		3180.4	0.050437
3178.47	0.014934		3178.47	0.009458		3178.47	0.01371		3178.47	0.005596		3178.47	0.005826		3178.47	0.05005
3176.54	0.014876		3176.54	0.00944		3176.54	0.01356		3176.54	0.005596		3176.54	0.005804		3176.54	0.049676
3174.61	0.014792		3174.61	0.009383		3174.61	0.013406		3174.61	0.00561		3174.61	0.005805		3174.61	0.049274
3172.68	0.014651		3172.68	0.009269		3172.68	0.013251		3172.68	0.0056		3172.68	0.005808		3172.68	0.048824
3170.75	0.014463		3170.75	0.009112		3170.75	0.013085		3170.75	0.005549		3170.75	0.005799		3170.75	0.048331
3168.83	0.014249		3168.83	0.008942		3168.83	0.012884		3168.83	0.005467		3168.83	0.005764		3168.83	0.047801
3166.9	0.014018		3166.9	0.008784		3166.9	0.012649		3166.9	0.005377		3166.9	0.005686		3166.9	0.04725
3164.97	0.013784		3164.97	0.00865		3164.97	0.012419		3164.97	0.005297		3164.97	0.005573		3164.97	0.046697
3163.04	0.013567		3163.04	0.008544		3163.04	0.012241		3163.04	0.005222		3163.04	0.005455		3163.04	0.046167
3161.11	0.013381		3161.11	0.008453		3161.11	0.012119		3161.11	0.005136		3161.11	0.005368		3161.11	0.045676
3159.18	0.013222		3159.18	0.008354		3159.18	0.012019		3159.18	0.00503		3159.18	0.005326		3159.18	0.045215
3157.25	0.013067		3157.25	0.008223		3157.25	0.011898		3157.25	0.004902		3157.25	0.005309		3157.25	0.044751
3155.32	0.01289		3155.32	0.008066		3155.32	0.011739		3155.32	0.004764		3155.32	0.005281		3155.32	0.044249
3153.4	0.01268		3153.4	0.007917		3153.4	0.011561		3153.4	0.00465		3153.4	0.005227		3153.4	0.043711
3151.47	0.012451		3151.47	0.007807		3151.47	0.011389		3151.47	0.00459		3151.47	0.005161		3151.47	0.043171
3149.54	0.01224		3149.54	0.007742		3149.54	0.011236		3149.54	0.004582		3149.54	0.005113		3149.54	0.042664
3147.61	0.012066		3147.61	0.007702		3147.61	0.011095		3147.61	0.004591		3147.61	0.005085		3147.61	0.042194
3145.68	0.01192		3145.68	0.007656		3145.68	0.010957		3145.68	0.004586		3145.68	0.005056		3145.68	0.041733
3143.75	0.011784		3143.75	0.007588		3143.75	0.01082		3143.75	0.004567		3143.75	0.005018		3143.75	0.041254
3141.82	0.011648		3141.82	0.007514		3141.82	0.010687		3141.82	0.004564		3141.82	0.004991		3141.82	0.040759
3139.9	0.011503		3139.9	0.007441		3139.9	0.010547		3139.9	0.004573		3139.9	0.004986		3139.9	0.040262
3137.97	0.011346		3137.97	0.007344		3137.97	0.010377		3137.97	0.004555		3137.97	0.004978		3137.97	0.039771
3136.04	0.011181		3136.04	0.007196		3136.04	0.010176		3136.04	0.004485		3136.04	0.00493		3136.04	0.039273
3134.11	0.011023		3134.11	0.007008		3134.11	0.009974		3134.11	0.00439		3134.11	0.004834		3134.11	0.038757
3132.18	0.010876		3132.18	0.006835		3132.18	0.009816		3132.18	0.004319		3132.18	0.004708		3132.18	0.038231
3130.25	0.010732		3130.25	0.006729		3130.25	0.009715		3130.25	0.004296		3130.25	0.004589		3130.25	0.037713
3128.32	0.010587		3128.32	0.00669		3128.32	0.009656		3128.32	0.004315		3128.32	0.004521		3128.32	0.037222
3126.39	0.010445		3126.39	0.006678		3126.39	0.009615		3126.39	0.004351		3126.39	0.004523		3126.39	0.03677
3124.47	0.010314		3124.47	0.00665		3124.47	0.009572		3124.47	0.004375		3124.47	0.004564		3124.47	0.036356
3122.54	0.010199		3122.54	0.006583		3122.54	0.009513		3122.54	0.004375		3122.54	0.004596		3122.54	0.03596
3120.61	0.010089		3120.61	0.006489		3120.61	0.009429		3120.61	0.004356		3120.61	0.004591		3120.61	0.035548
3118.68	0.009968		3118.68	0.006393		3118.68	0.009307		3118.68	0.004314		3118.68	0.004551		3118.68	0.035097
3116.75	0.009834		3116.75	0.006318		3116.75	0.009152		3116.75	0.004249		3116.75	0.004497		3116.75	0.034606
3114.82	0.009704		3114.82	0.006277		3114.82	0.008988		3114.82	0.004179		3114.82	0.004456		3114.82	0.034097
3112.89	0.009592		3112.89	0.006266		3112.89	0.008858		3112.89	0.004124		3112.89	0.004441		3112.89	0.033602
3110.97	0.009488		3110.97	0.006262		3110.97	0.008785		3110.97	0.004089		3110.97	0.004447		3110.97	0.033145
3109.04	0.009374		3109.04	0.006233		3109.04	0.008757		3109.04	0.00407		3109.04	0.004456		3109.04	0.032731
3107.11	0.009242		3107.11	0.006172		3107.11	0.008738		3107.11	0.004068		3107.11	0.004448		3107.11	0.032349
3105.18	0.009106		3105.18	0.006108		3105.18	0.008698		3105.18	0.004091		3105.18	0.004419		3105.18	0.031974
3103.25	0.008981		3103.25	0.006075		3103.25	0.008614		3103.25	0.004131		3103.25	0.004386		3103.25	0.03158
3101.32	0.008865		3101.32	0.006071		3101.32	0.008476		3101.32	0.004161		3101.32	0.004355		3101.32	0.031154
3099.39	0.008748		3099.39	0.00606		3099.39	0.008292		3099.39	0.004155		3099.39	0.004316		3099.39	0.030698
3097.46	0.008631		3097.46	0.006006		3097.46	0.0081		3097.46	0.00411		3097.46	0.004264		3097.46	0.030216
3095.54	0.008532		3095.54	0.005909		3095.54	0.007949		3095.54	0.00404		3095.54	0.004225		3095.54	0.02973
3093.61	0.008468		3093.61	0.005792		3093.61	0.007867		3093.61	0.003971		3093.61	0.004231		3093.61	0.029272
3091.68	0.008432		3091.68	0.005682		3091.68	0.007843		3091.68	0.003922		3091.68	0.004282		3091.68	0.02886
3089.75	0.008401		3089.75	0.005597		3089.75	0.007839		3089.75	0.003913		3089.75	0.004353		3089.75	0.028488
3087.82	0.008369		3087.82	0.00555		3087.82	0.007818		3087.82	0.003951		3087.82	0.004419		3087.82	0.028139
3085.89	0.008342		3085.89	0.005544		3085.89	0.007781		3085.89	0.004031		3085.89	0.004477		3085.89	0.027827
3083.96	0.008335		3083.96	0.005572		3083.96	0.007754		3083.96	0.004141		3083.96	0.004529		3083.96	0.027577
3082.03	0.008352		3082.03	0.005625		3082.03	0.007762		3082.03	0.004261		3082.03	0.004571		3082.03	0.027368
3080.11	0.008369		3080.11	0.005682		3080.11	0.007793		3080.11	0.004359		3080.11	0.004589		3080.11	0.027129
3078.18	0.008342		3078.18	0.005727		3078.18	0.00781		3078.18	0.004403		3078.18	0.004579		3078.18	0.026806
3076.25	0.008259		3076.25	0.005762		3076.25	0.007794		3076.25	0.004401		3076.25	0.00456		3076.25	0.026415
3074.32	0.00817		3074.32	0.005807		3074.32	0.007768		3074.32	0.004396		3074.32	0.004567		3074.32	0.026012
3072.39	0.008124		3072.39	0.005874		3072.39	0.007757		3072.39	0.004429		3072.39	0.004618		3072.39	0.025636
3070.46	0.008115		3070.46	0.00595		3070.46	0.007757		3070.46	0.004503		3070.46	0.004698		3070.46	0.025288
3068.53	0.00811		3068.53	0.006008		3068.53	0.007746		3068.53	0.004591		3068.53	0.004775		3068.53	0.024946
3066.61	0.008087		3066.61	0.006021		3066.61	0.007705		3066.61	0.004659		3066.61	0.004825		3066.61	0.024597
3064.68	0.008045		3064.68	0.005983		3064.68	0.007636		3064.68	0.004692		3064.68	0.004845		3064.68	0.024255
3062.75	0.00798		3062.75	0.005911		3062.75	0.007551		3062.75	0.004688		3062.75	0.004842		3062.75	0.023932
3060.82	0.007893		3060.82	0.005821		3060.82	0.007449		3060.82	0.004644		3060.82	0.004812		3060.82	0.023609
3058.89	0.007797		3058.89	0.005722		3058.89	0.007324		3058.89	0.004563		3058.89	0.004755		3058.89	0.023262
3056.96	0.007718		3056.96	0.005641		3056.96	0.007205		3056.96	0.004481		3056.96	0.004705		3056.96	0.022906
3055.03	0.007685		3055.03	0.005613		3055.03	0.007144		3055.03	0.004453		3055.03	0.004709		3055.03	0.022587
3053.1	0.007699		3053.1	0.005642		3053.1	0.007156		3053.1	0.004503		3053.1	0.004773		3053.1	0.02232
3051.18	0.007733		3051.18	0.005701		3051.18	0.007213		3051.18	0.004607		3051.18	0.004858		3051.18	0.022076
3049.25	0.007761		3049.25	0.00577		3049.25	0.007284		3049.25	0.004717		3049.25	0.004924		3049.25	0.021815
3047.32	0.007781		3047.32	0.005844		3047.32	0.007342		3047.32	0.004799		3047.32	0.004973		3047.32	0.021534
3045.39	0.007799		3045.39	0.005923		3045.39	0.007382		3045.39	0.004855		3045.39	0.005025		3045.39	0.021257
3043.46	0.007799		3043.46	0.005995		3043.46	0.007402		3043.46	0.004906		3043.46	0.005086		3043.46	0.020996
3041.53	0.007766		3041.53	0.006054		3041.53	0.007398		3041.53	0.004965		3041.53	0.005143		3041.53	0.020739
3039.6	0.007727		3039.6	0.006114		3039.6	0.007388		3039.6	0.005044		3039.6	0.005214		3039.6	0.02049
3037.68	0.007746		3037.68	0.006208		3037.68	0.007421		3037.68	0.00516		3037.68	0.005347		3037.68	0.020288
3035.75	0.007863		3035.75	0.006356		3035.75	0.007533		3035.75	0.005321		3035.75	0.005559		3035.75	0.020168
3033.82	0.008056		3033.82	0.006551		3033.82	0.007726		3033.82	0.00552		3033.82	0.005818		3033.82	0.02013
3031.89	0.008296		3031.89	0.006787		3031.89	0.007986		3031.89	0.005762		3031.89	0.006091		3031.89	0.020155
3029.96	0.008591		3029.96	0.007096		3029.96	0.008313		3029.96	0.006084		3029.96	0.006398		3029.96	0.020232
3028.03	0.008984		3028.03	0.007529		3028.03	0.00874		3028.03	0.006534		3028.03	0.006799		3028.03	0.020362
3026.1	0.009522		3026.1	0.008131		3026.1	0.009317		3026.1	0.007163		3026.1	0.00736		3026.1	0.020572
3024.17	0.010232		3024.17	0.00892		3024.17	0.010083		3024.17	0.008006		3024.17	0.008117		3024.17	0.020912
3022.25	0.011118		3022.25	0.009897		3022.25	0.011046		3022.25	0.009069		3022.25	0.009082		3022.25	0.021428
3020.32	0.012186		3020.32	0.01107		3020.32	0.012207		3020.32	0.010346		3020.32	0.010276		3020.32	0.02215
3018.39	0.013467		3018.39	0.012468		3018.39	0.013589		3018.39	0.011849		3018.39	0.011742		3018.39	0.023086
3016.46	0.014996		3016.46	0.014122		3016.46	0.015211		3016.46	0.01359		3016.46	0.013507		3016.46	0.024225
3014.53	0.016762		3014.53	0.015997		3014.53	0.017035		3014.53	0.015522		3014.53	0.015509		3014.53	0.025518
3012.6	0.018635		3012.6	0.017945		3012.6	0.01891		3012.6	0.017494		3012.6	0.017564		3012.6	0.026853
3010.67	0.020376		3010.67	0.019727		3010.67	0.020604		3010.67	0.019295		3010.67	0.019422		3010.67	0.028057
3008.74	0.021718		3008.74	0.02109		3008.74	0.021876		3008.74	0.020707		3008.74	0.02084		3008.74	0.028936
3006.82	0.02245		3006.82	0.021843		3006.82	0.022546		3006.82	0.021534		3006.82	0.021625		3006.82	0.029329
3004.89	0.022481		3004.89	0.0219		3004.89	0.022544		3004.89	0.021653		3004.89	0.021688		3004.89	0.029169
3002.96	0.021867		3002.96	0.021304		3002.96	0.021928		3002.96	0.021065		3002.96	0.021081		3002.96	0.028509
3001.03	0.020773		3001.03	0.020213		3001.03	0.020851		3001.03	0.01992		3001.03	0.01997		3001.03	0.027481
2999.1	0.019414		2999.1	0.018841		2999.1	0.019509		2999.1	0.018463		2999.1	0.01858		2999.1	0.02624
2997.17	0.01801		2997.17	0.017411		2997.17	0.018095		2997.17	0.016983		2997.17	0.017132		2997.17	0.024932
2995.24	0.016763		2995.24	0.01614		2995.24	0.016801		2995.24	0.015748		2995.24	0.015833		2995.24	0.023718
2993.32	0.015845		2993.32	0.015227		2993.32	0.015835		2993.32	0.014893		2993.32	0.01488		2993.32	0.022794
2991.39	0.015378		2991.39	0.014775		2991.39	0.015348		2991.39	0.014435		2991.39	0.014387		2991.39	0.022268
2989.46	0.015398		2989.46	0.014782		2989.46	0.015375		2989.46	0.014381		2989.46	0.01437		2989.46	0.022101
2987.53	0.015789		2987.53	0.01514		2987.53	0.015787		2987.53	0.014705		2987.53	0.014777		2987.53	0.02216
2985.6	0.016381		2985.6	0.015715		2985.6	0.016393		2985.6	0.015333		2985.6	0.015478		2985.6	0.02235
2983.67	0.017169		2983.67	0.016551		2983.67	0.017167		2983.67	0.016249		2983.67	0.016385		2983.67	0.022773
2981.74	0.018303		2981.74	0.017796		2981.74	0.018264		2981.74	0.017502		2981.74	0.017568		2981.74	0.023607
2979.81	0.019851		2979.81	0.019444		2979.81	0.019774		2979.81	0.019079		2979.81	0.019112		2979.81	0.024828
2977.89	0.021742		2977.89	0.021378		2977.89	0.021651		2977.89	0.020956		2977.89	0.020993		2977.89	0.026279
2975.96	0.023935		2975.96	0.02359		2975.96	0.023867		2975.96	0.023232		2975.96	0.023216		2975.96	0.02792
2974.03	0.026524		2974.03	0.026192		2974.03	0.026496		2974.03	0.026034		2974.03	0.025913		2974.03	0.029867
2972.1	0.029643		2972.1	0.029337		2972.1	0.029675		2972.1	0.029395		2972.1	0.029225		2972.1	0.032261
2970.17	0.033396		2970.17	0.033181		2970.17	0.033515		2970.17	0.03338		2970.17	0.03323		2970.17	0.035176
2968.24	0.037848		2968.24	0.037767		2968.24	0.038025		2968.24	0.038081		2968.24	0.037956		2968.24	0.038642
2966.31	0.042937		2966.31	0.042931		2966.31	0.043092		2966.31	0.043414		2966.31	0.043309		2966.31	0.042617
2964.39	0.048386		2964.39	0.048406		2964.39	0.048493		2964.39	0.049076		2964.39	0.049003		2964.39	0.046895
2962.46	0.053799		2962.46	0.053914		2962.46	0.053926		2962.46	0.054686		2962.46	0.054656		2962.46	0.051143
2960.53	0.058793		2960.53	0.059147		2960.53	0.059044		2960.53	0.059897		2960.53	0.059913		2960.53	0.055048
2958.6	0.063029		2958.6	0.063702		2958.6	0.063417		2958.6	0.064375		2958.6	0.064405		2958.6	0.058364
2956.67	0.066207		2956.67	0.067125		2956.67	0.06662		2956.67	0.067755		2956.67	0.06776		2956.67	0.06085
2954.74	0.068157		2954.74	0.069135		2954.74	0.068482		2954.74	0.0698		2954.74	0.069796		2954.74	0.062331
2952.81	0.069057		2952.81	0.069964		2952.81	0.069283		2952.81	0.070715		2952.81	0.070747		2952.81	0.062918
2950.88	0.069547		2950.88	0.070393		2950.88	0.069729		2950.88	0.071216		2950.88	0.071309		2950.88	0.063158
2948.96	0.070511		2948.96	0.071384		2948.96	0.070714		2948.96	0.072241		2948.96	0.0724		2948.96	0.063857
2947.03	0.072773		2947.03	0.073772		2947.03	0.073053		2947.03	0.074632		2947.03	0.074843		2947.03	0.065693
2945.1	0.076904		2945.1	0.078102		2945.1	0.077293		2945.1	0.078962		2945.1	0.079178		2945.1	0.069006
2943.17	0.083127		2943.17	0.084575		2943.17	0.083659		2943.17	0.085472		2943.17	0.085657		2943.17	0.073902
2941.24	0.091405		2941.24	0.093152		2941.24	0.09212		2941.24	0.094161		2941.24	0.094364		2941.24	0.080406
2939.31	0.101614		2939.31	0.103685		2939.31	0.102501		2939.31	0.104949		2939.31	0.105202		2939.31	0.088457
2937.38	0.113635		2937.38	0.11599		2937.38	0.114621		2937.38	0.117681		2937.38	0.117875		2937.38	0.097872
2935.46	0.127297		2935.46	0.129905		2935.46	0.128321		2935.46	0.132029		2935.46	0.132063		2935.46	0.108409
2933.53	0.142236		2933.53	0.145195		2933.53	0.143314		2933.53	0.147519		2933.53	0.147509		2933.53	0.119816
2931.6	0.157898		2931.6	0.161341		2931.6	0.15904		2931.6	0.163656		2931.6	0.1638		2931.6	0.13174
2929.67	0.173641		2929.67	0.177552		2929.67	0.174751		2929.67	0.179912		2929.67	0.180213		2929.67	0.143611
2927.74	0.188633		2927.74	0.192817		2927.74	0.189543		2927.74	0.195451		2927.74	0.195712		2927.74	0.154679
2925.81	0.201552		2925.81	0.205745		2925.81	0.202107		2925.81	0.208793		2925.81	0.208859		2925.81	0.164012
2923.88	0.210615		2923.88	0.214577		2923.88	0.210706		2923.88	0.217997		2923.88	0.217856		2923.88	0.170494
2921.95	0.214156		2921.95	0.217682		2921.95	0.213716		2921.95	0.221419		2921.95	0.220982		2921.95	0.173021
2920.03	0.211362		2920.03	0.214256		2920.03	0.210327		2920.03	0.218335		2920.03	0.21732		2920.03	0.170904
2918.1	0.202577		2918.1	0.204758		2918.1	0.200912		2918.1	0.209102		2918.1	0.207364		2918.1	0.164166
2916.17	0.189079		2916.17	0.190734		2916.17	0.186988		2916.17	0.195066		2916.17	0.192853		2916.17	0.153605
2914.24	0.172835		2914.24	0.174336		2914.24	0.170801		2914.24	0.178355		2914.24	0.176106		2914.24	0.14078
2912.31	0.15617		2912.31	0.157789		2912.31	0.154613		2912.31	0.161358		2912.31	0.159375		2912.31	0.127631
2910.38	0.140972		2910.38	0.142721		2910.38	0.139946		2910.38	0.145846		2910.38	0.144254		2910.38	0.115656
2908.45	0.12801		2908.45	0.129764		2908.45	0.127324		2908.45	0.132468		2908.45	0.131327		2908.45	0.105433
2906.52	0.117128		2906.52	0.1188		2906.52	0.116632		2906.52	0.121123		2906.52	0.120368		2906.52	0.096883
2904.6	0.107858		2904.6	0.109457		2904.6	0.107517		2904.6	0.111508		2904.6	0.110917		2904.6	0.08967
2902.67	0.099809		2902.67	0.101363		2902.67	0.099582		2902.67	0.103259		2902.67	0.102645		2902.67	0.083432
2900.74	0.092729		2900.74	0.094194		2900.74	0.092496		2900.74	0.095979		2900.74	0.09531		2900.74	0.07792
2898.81	0.086367		2898.81	0.087671		2898.81	0.08602		2898.81	0.089326		2898.81	0.088641		2898.81	0.072943
2896.88	0.080439		2896.88	0.081593		2896.88	0.079999		2896.88	0.083073		2896.88	0.082413		2896.88	0.068294
2894.95	0.074794		2894.95	0.075844		2894.95	0.074368		2894.95	0.077144		2894.95	0.076552		2894.95	0.063859
2893.02	0.069452		2893.02	0.070381		2893.02	0.069093		2893.02	0.071558		2893.02	0.071072		2893.02	0.059654
2891.1	0.064484		2891.1	0.065265		2891.1	0.064176		2891.1	0.066369		2891.1	0.065984		2891.1	0.055727
2889.17	0.059955		2889.17	0.060638		2889.17	0.059706		2889.17	0.061638		2889.17	0.061306		2889.17	0.052137
2887.24	0.055951		2887.24	0.056592		2887.24	0.05578		2887.24	0.057426		2887.24	0.057116		2887.24	0.048956
2885.31	0.052585		2885.31	0.053169		2885.31	0.052474		2885.31	0.053843		2885.31	0.053583		2885.31	0.046267
2883.38	0.050032		2883.38	0.050554		2883.38	0.049946		2883.38	0.051135		2883.38	0.050966		2883.38	0.044212
2881.45	0.048558		2881.45	0.049077		2881.45	0.048467		2881.45	0.04962		2881.45	0.049539		2881.45	0.043005
2879.52	0.048444		2879.52	0.048991		2879.52	0.048327		2879.52	0.049544		2879.52	0.049531		2879.52	0.042848
2877.59	0.049808		2877.59	0.050375		2877.59	0.04969		2877.59	0.050997		2877.59	0.051028		2877.59	0.043826
2875.67	0.052359		2875.67	0.052985		2875.67	0.052314		2875.67	0.053726		2875.67	0.053735		2875.67	0.045736
2873.74	0.055336		2873.74	0.056104		2873.74	0.055388		2873.74	0.056962		2873.74	0.056888		2873.74	0.047996
2871.81	0.057953		2871.81	0.058924		2871.81	0.058065		2871.81	0.059843		2871.81	0.059697		2871.81	0.050007
2869.88	0.060164		2869.88	0.061333		2869.88	0.06032		2869.88	0.062272		2869.88	0.062108		2869.88	0.051734
2867.95	0.062966		2867.95	0.064281		2867.95	0.063186		2867.95	0.065254		2867.95	0.065125		2867.95	0.053899
2866.02	0.067841		2866.02	0.069267		2866.02	0.068118		2866.02	0.070324		2866.02	0.070248		2866.02	0.057616
2864.09	0.075901		2864.09	0.077446		2864.09	0.076205		2864.09	0.078665		2864.09	0.078621		2864.09	0.063795
2862.17	0.087499		2862.17	0.089201		2862.17	0.087814		2862.17	0.090688		2862.17	0.090657		2862.17	0.072742
2860.24	0.102205		2860.24	0.104148		2860.24	0.102524		2860.24	0.105988		2860.24	0.105968		2860.24	0.084036
2858.31	0.118665		2858.31	0.120975		2858.31	0.118972		2858.31	0.123165		2858.31	0.123132		2858.31	0.096542
2856.38	0.134407		2856.38	0.137083		2856.38	0.134583		2856.38	0.139554		2856.38	0.13941		2856.38	0.108377
2854.45	0.146008		2854.45	0.148728		2854.45	0.145744		2854.45	0.151443		2854.45	0.150989		2854.45	0.117038
2852.52	0.149982		2852.52	0.152202		2852.52	0.148946		2852.52	0.155235		2852.52	0.154213		2852.52	0.120015
2850.59	0.144281		2850.59	0.145662		2850.59	0.142455		2850.59	0.149081		2850.59	0.147374		2850.59	0.115758
2848.66	0.129582		2848.66	0.130296		2848.66	0.12738		2848.66	0.133898		2848.66	0.131746		2848.66	0.10459
2846.74	0.109311		2846.74	0.109812		2846.74	0.107305		2846.74	0.113124		2846.74	0.111018		2846.74	0.088951
2844.81	0.088089		2844.81	0.088641		2844.81	0.08662		2844.81	0.091275		2844.81	0.089604		2844.81	0.072391
2842.88	0.069592		2842.88	0.07016		2842.88	0.068664		2842.88	0.072072		2842.88	0.070928		2842.88	0.057873
2840.95	0.055358		2840.95	0.055884		2840.95	0.054841		2840.95	0.057258		2840.95	0.056497		2840.95	0.046734
2839.02	0.04514		2839.02	0.04565		2839.02	0.044917		2839.02	0.046673		2839.02	0.046096		2839.02	0.03881
2837.09	0.037944		2837.09	0.03842		2837.09	0.0379		2837.09	0.039198		2837.09	0.038711		2837.09	0.033209
2835.16	0.032731		2835.16	0.033115		2835.16	0.032756		2835.16	0.033711		2835.16	0.033328		2835.16	0.029068
2833.23	0.028717		2833.23	0.029004		2833.23	0.028743		2833.23	0.029467		2833.23	0.02923		2833.23	0.025872
2831.31	0.025446		2831.31	0.025692		2831.31	0.025452		2831.31	0.026027		2831.31	0.025946		2831.31	0.02333
2829.38	0.022692		2829.38	0.022939		2829.38	0.02269		2829.38	0.023133		2829.38	0.023167		2829.38	0.021205
2827.45	0.020355		2827.45	0.020589		2827.45	0.020358		2827.45	0.020678		2827.45	0.020744		2827.45	0.019337
2825.52	0.018394		2825.52	0.018579		2825.52	0.018428		2825.52	0.01866		2825.52	0.018674		2825.52	0.017719
2823.59	0.016786		2823.59	0.016904		2823.59	0.016881		2823.59	0.01704		2823.59	0.016972		2823.59	0.016399
2821.66	0.01548		2821.66	0.015537		2821.66	0.015615		2821.66	0.01571		2821.66	0.015601		2821.66	0.015341
2819.73	0.014384		2819.73	0.014381		2819.73	0.01448		2819.73	0.014562		2819.73	0.014474		2819.73	0.014439
2817.81	0.01338		2817.81	0.013319		2817.81	0.013396		2817.81	0.013516		2817.81	0.01349		2817.81	0.013612
2815.88	0.012418		2815.88	0.012327		2815.88	0.012397		2815.88	0.012535		2815.88	0.012572		2815.88	0.012836
2813.95	0.011552		2813.95	0.011476		2813.95	0.011562		2813.95	0.011654		2813.95	0.01172		2813.95	0.012132
2812.02	0.010826		2812.02	0.010776		2812.02	0.010888		2812.02	0.010901		2812.02	0.01096		2812.02	0.011512
2810.09	0.010203		2810.09	0.010157		2810.09	0.010301		2810.09	0.010255		2810.09	0.010295		2810.09	0.010958
2808.16	0.00966		2808.16	0.009592		2808.16	0.009788		2808.16	0.009707		2808.16	0.009738		2808.16	0.010471
2806.23	0.009214		2806.23	0.009095		2806.23	0.009376		2806.23	0.009265		2806.23	0.009278		2806.23	0.010076
2804.3	0.008856		2804.3	0.008682		2804.3	0.009032		2804.3	0.008909		2804.3	0.008865		2804.3	0.009764
2802.38	0.008543		2802.38	0.008346		2802.38	0.008698		2802.38	0.008574		2802.38	0.008493		2802.38	0.009482
2800.45	0.008238		2800.45	0.008034		2800.45	0.008346		2800.45	0.008206		2800.45	0.00819		2800.45	0.0092
2798.52	0.007912		2798.52	0.007715		2798.52	0.007959		2798.52	0.007823		2798.52	0.00793		2798.52	0.008934
2796.59	0.00757		2796.59	0.007432		2796.59	0.007565		2796.59	0.007492		2796.59	0.007667		2796.59	0.008703
2794.66	0.007274		2794.66	0.007226		2794.66	0.007248		2794.66	0.007261		2794.66	0.007408		2794.66	0.008507
2792.73	0.007041		2792.73	0.007061		2792.73	0.007046		2792.73	0.007095		2792.73	0.007176		2792.73	0.00832
2790.8	0.006788		2790.8	0.006867		2790.8	0.006887		2790.8	0.00689		2790.8	0.006948		2790.8	0.008101
2788.88	0.006491		2788.88	0.006615		2788.88	0.006694		2788.88	0.006599		2788.88	0.006701		2788.88	0.007848
2786.95	0.006239		2786.95	0.006326		2786.95	0.006478		2786.95	0.006298		2786.95	0.00645		2786.95	0.007619
2785.02	0.006085		2785.02	0.006043		2785.02	0.00627		2785.02	0.006071		2785.02	0.006224		2785.02	0.007433
2783.09	0.005969		2783.09	0.0058		2783.09	0.00606		2783.09	0.005909		2783.09	0.006023		2783.09	0.007245
2781.16	0.005805		2781.16	0.005578		2781.16	0.005817		2781.16	0.005711		2781.16	0.005793		2781.16	0.007031
2779.23	0.005565		2779.23	0.005334		2779.23	0.005572		2779.23	0.005406		2779.23	0.005517		2779.23	0.006815
2777.3	0.005336		2777.3	0.0051		2777.3	0.005419		2777.3	0.005106		2777.3	0.005292		2777.3	0.006644
2775.37	0.005201		2775.37	0.004949		2775.37	0.005353		2775.37	0.004949		2775.37	0.005182		2775.37	0.006522
2773.45	0.005116		2773.45	0.004866		2773.45	0.00525		2773.45	0.004887		2773.45	0.005124		2773.45	0.006386
2771.52	0.005006		2771.52	0.004793		2771.52	0.005062		2771.52	0.004802		2771.52	0.005036		2771.52	0.00621
2769.59	0.004887		2769.59	0.004725		2769.59	0.004879		2769.59	0.004698		2769.59	0.004913		2769.59	0.006058
2767.66	0.004803		2767.66	0.004665		2767.66	0.004793		2767.66	0.004623		2767.66	0.004801		2767.66	0.006004
2765.73	0.004728		2765.73	0.004571		2765.73	0.004792		2765.73	0.004558		2765.73	0.004708		2765.73	0.006011
2763.8	0.004622		2763.8	0.004429		2763.8	0.004778		2763.8	0.004462		2763.8	0.004594		2763.8	0.005987
2761.87	0.004494		2761.87	0.004298		2761.87	0.004679		2761.87	0.004333		2761.87	0.004451		2761.87	0.005889
2759.94	0.004374		2759.94	0.004218		2759.94	0.004529		2759.94	0.004187		2759.94	0.004321		2759.94	0.005752
2758.02	0.004289		2758.02	0.004191		2758.02	0.004419		2758.02	0.004066		2758.02	0.004249		2758.02	0.005637
2756.09	0.00427		2756.09	0.004225		2756.09	0.004403		2756.09	0.004041		2756.09	0.00426		2756.09	0.005596
2754.16	0.004326		2754.16	0.004308		2754.16	0.004476		2754.16	0.004134		2754.16	0.004339		2754.16	0.005631
2752.23	0.004414		2752.23	0.0044		2752.23	0.004587		2752.23	0.004287		2752.23	0.004437		2752.23	0.005691
2750.3	0.004481		2750.3	0.004461		2750.3	0.004668		2750.3	0.004424		2750.3	0.004508		2750.3	0.005726
2748.37	0.004504		2748.37	0.00445		2748.37	0.004679		2748.37	0.004484		2748.37	0.004541		2748.37	0.005716
2746.44	0.004474		2746.44	0.004363		2746.44	0.004617		2746.44	0.004433		2746.44	0.004526		2746.44	0.005651
2744.52	0.004386		2744.52	0.00424		2744.52	0.004498		2744.52	0.004292		2744.52	0.004452		2744.52	0.005537
2742.59	0.004264		2742.59	0.004117		2742.59	0.004359		2742.59	0.004127		2742.59	0.004327		2742.59	0.005413
2740.66	0.004174		2740.66	0.004039		2740.66	0.004255		2740.66	0.004023		2740.66	0.004214		2740.66	0.005344
2738.73	0.004184		2738.73	0.004075		2738.73	0.00424		2738.73	0.004055		2738.73	0.004211		2738.73	0.005361
2736.8	0.004276		2736.8	0.004196		2736.8	0.004306		2736.8	0.00421		2736.8	0.004318		2736.8	0.005419
2734.87	0.004346		2734.87	0.004256		2734.87	0.004376		2734.87	0.004353		2734.87	0.004414		2734.87	0.005441
2732.94	0.00435		2732.94	0.004191		2732.94	0.0044		2732.94	0.004366		2732.94	0.00441		2732.94	0.005403
2731.01	0.004334		2731.01	0.004093		2731.01	0.004409		2731.01	0.004291		2731.01	0.004343		2731.01	0.005338
2729.09	0.004327		2729.09	0.004068		2729.09	0.004438		2729.09	0.004242		2729.09	0.00429		2729.09	0.0053
2727.16	0.0043		2727.16	0.004102		2727.16	0.004449		2727.16	0.004236		2727.16	0.004259		2727.16	0.005287
2725.23	0.00423		2725.23	0.004095		2725.23	0.004382		2725.23	0.004196		2725.23	0.004198		2725.23	0.005251
2723.3	0.004133		2723.3	0.004012		2723.3	0.004248		2723.3	0.004097		2723.3	0.004096		2723.3	0.005192
2721.37	0.004055		2721.37	0.00392		2721.37	0.004122		2721.37	0.004011		2721.37	0.004021		2721.37	0.005167
2719.44	0.004024		2719.44	0.003881		2719.44	0.004059		2719.44	0.003979		2719.44	0.004028		2719.44	0.005177
2717.51	0.00403		2717.51	0.003854		2717.51	0.004051		2717.51	0.003959		2717.51	0.004095		2717.51	0.005173
2715.59	0.004038		2715.59	0.003774		2715.59	0.004042		2715.59	0.003927		2715.59	0.004149		2715.59	0.00514
2713.66	0.004014		2713.66	0.003678		2713.66	0.004004		2713.66	0.003896		2713.66	0.004145		2713.66	0.005093
2711.73	0.003944		2711.73	0.003654		2711.73	0.003966		2711.73	0.003865		2711.73	0.004079		2711.73	0.005025
2709.8	0.003855		2709.8	0.003692		2709.8	0.003956		2709.8	0.003815		2709.8	0.003975		2709.8	0.004951
2707.87	0.003808		2707.87	0.003729		2707.87	0.003954		2707.87	0.003737		2707.87	0.003881		2707.87	0.004908
2705.94	0.003811		2705.94	0.003743		2705.94	0.003931		2705.94	0.003659		2705.94	0.003834		2705.94	0.004889
2704.01	0.003813		2704.01	0.003732		2704.01	0.003895		2704.01	0.003627		2704.01	0.003832		2704.01	0.004873
2702.08	0.0038		2702.08	0.003697		2702.08	0.003867		2702.08	0.003646		2702.08	0.003858		2702.08	0.004887
2700.16	0.003815		2700.16	0.003671		2700.16	0.00386		2700.16	0.003688		2700.16	0.003895		2700.16	0.004933
2698.23	0.003871		2698.23	0.00368		2698.23	0.003892		2698.23	0.00373		2698.23	0.003928		2698.23	0.004938
2696.3	0.003924		2696.3	0.003699		2696.3	0.003966		2696.3	0.003751		2696.3	0.003943		2696.3	0.004865
2694.37	0.003964		2694.37	0.003708		2694.37	0.004067		2694.37	0.003746		2694.37	0.003955		2694.37	0.004798
2692.44	0.004021		2692.44	0.003747		2692.44	0.00415		2692.44	0.003769		2692.44	0.004006		2692.44	0.004815
2690.51	0.004109		2690.51	0.003855		2690.51	0.004188		2690.51	0.00388		2690.51	0.004103		2690.51	0.0049
2688.58	0.004228		2688.58	0.004007		2688.58	0.004245		2688.58	0.004074		2688.58	0.004238		2688.58	0.00503
2686.65	0.004361		2686.65	0.004154		2686.65	0.004382		2686.65	0.004282		2686.65	0.004399		2686.65	0.005196
2684.73	0.004451		2684.73	0.004259		2684.73	0.004531		2684.73	0.004417		2684.73	0.004535		2684.73	0.005324
2682.8	0.004469		2682.8	0.004323		2682.8	0.004605		2682.8	0.004467		2682.8	0.004603		2682.8	0.005357
2680.87	0.004449		2680.87	0.004374		2680.87	0.004615		2680.87	0.004485		2680.87	0.00461		2680.87	0.005337
2678.94	0.004411		2678.94	0.0044		2678.94	0.004604		2678.94	0.004482		2678.94	0.004578		2678.94	0.005304
2677.01	0.004336		2677.01	0.004363		2677.01	0.004591		2677.01	0.004426		2677.01	0.004506		2677.01	0.00524
2675.08	0.004234		2675.08	0.004288		2675.08	0.00456		2675.08	0.00434		2675.08	0.004412		2675.08	0.00514
2673.15	0.004158		2673.15	0.004244		2673.15	0.004504		2673.15	0.00427		2673.15	0.004345		2673.15	0.005048
2671.23	0.004135		2671.23	0.00424		2671.23	0.004447		2671.23	0.004216		2671.23	0.004317		2671.23	0.004989
2669.3	0.004133		2669.3	0.004228		2669.3	0.004396		2669.3	0.004165		2669.3	0.004287		2669.3	0.00495
2667.37	0.004105		2667.37	0.004152		2667.37	0.004325		2667.37	0.004109		2667.37	0.004223		2667.37	0.004902
2665.44	0.004029		2665.44	0.004003		2665.44	0.004236		2665.44	0.004022		2665.44	0.004135		2665.44	0.004842
2663.51	0.00394		2663.51	0.003856		2663.51	0.004162		2663.51	0.003919		2663.51	0.004078		2663.51	0.004816
2661.58	0.003878		2661.58	0.003796		2661.58	0.004104		2661.58	0.003863		2661.58	0.004075		2661.58	0.004842
2659.65	0.003821		2659.65	0.003786		2659.65	0.004023		2659.65	0.003834		2659.65	0.00406		2659.65	0.00485
2657.72	0.003735		2657.72	0.003726		2657.72	0.00392		2657.72	0.003764		2657.72	0.00397		2657.72	0.004798
2655.8	0.003629		2655.8	0.003611		2655.8	0.003838		2655.8	0.003667		2655.8	0.003843		2655.8	0.00473
2653.87	0.00353		2653.87	0.003513		2653.87	0.003786		2653.87	0.003584		2653.87	0.00373		2653.87	0.004682
2651.94	0.003457		2651.94	0.003453		2651.94	0.003728		2651.94	0.003515		2651.94	0.003625		2651.94	0.004638
2650.01	0.003429		2650.01	0.003399		2650.01	0.003643		2650.01	0.003462		2650.01	0.003525		2650.01	0.004557
2648.08	0.003429		2648.08	0.003335		2648.08	0.003532		2648.08	0.003423		2648.08	0.003443		2648.08	0.004418
2646.15	0.0034		2646.15	0.00325		2646.15	0.003415		2646.15	0.003354		2646.15	0.00338		2646.15	0.00423
2644.22	0.003328		2644.22	0.003151		2644.22	0.003332		2644.22	0.003261		2644.22	0.003341		2644.22	0.004068
2642.3	0.003272		2642.3	0.003099		2642.3	0.003318		2642.3	0.003222		2642.3	0.003346		2642.3	0.004034
2640.37	0.003255		2640.37	0.003115		2640.37	0.003345		2640.37	0.003237		2640.37	0.003384		2640.37	0.004118
2638.44	0.003217		2638.44	0.003125		2638.44	0.003339		2638.44	0.003208		2638.44	0.003394		2638.44	0.004176
2636.51	0.003111		2636.51	0.003051		2636.51	0.003261		2636.51	0.003112		2636.51	0.003301		2636.51	0.004106
2634.58	0.002967		2634.58	0.002918		2634.58	0.003146		2634.58	0.00301		2634.58	0.00312		2634.58	0.003958
2632.65	0.002848		2632.65	0.002783		2632.65	0.003034		2632.65	0.002909		2632.65	0.002942		2632.65	0.003821
2630.72	0.00279		2630.72	0.002683		2630.72	0.002935		2630.72	0.002796		2630.72	0.002837		2630.72	0.003739
2628.79	0.00279		2628.79	0.002644		2628.79	0.002863		2628.79	0.002713		2628.79	0.002815		2628.79	0.003713
2626.87	0.002787		2626.87	0.002635		2626.87	0.002798		2626.87	0.002681		2626.87	0.002803		2626.87	0.003685
2624.94	0.0027		2624.94	0.002589		2624.94	0.002692		2624.94	0.002639		2624.94	0.002701		2624.94	0.003583
2623.01	0.002517		2623.01	0.002496		2623.01	0.002543		2623.01	0.002548		2623.01	0.002514		2623.01	0.003426
2621.08	0.002341		2621.08	0.002413		2621.08	0.002423		2621.08	0.002478		2621.08	0.00238		2621.08	0.003307
2619.15	0.002283		2619.15	0.002369		2619.15	0.002388		2619.15	0.002481		2619.15	0.002397		2619.15	0.003299
2617.22	0.002316		2617.22	0.002323		2617.22	0.002415		2617.22	0.002486		2617.22	0.002484		2617.22	0.003356
2615.29	0.002331		2615.29	0.002241		2615.29	0.002447		2615.29	0.002422		2615.29	0.002487		2615.29	0.00337
2613.37	0.002286		2613.37	0.00217		2613.37	0.002445		2613.37	0.002321		2613.37	0.00237		2613.37	0.003316
2611.44	0.002219		2611.44	0.002179		2611.44	0.0024		2611.44	0.002231		2611.44	0.002231		2611.44	0.003264
2609.51	0.002187		2609.51	0.002253		2609.51	0.002359		2609.51	0.002167		2609.51	0.002185		2609.51	0.003266
2607.58	0.00221		2607.58	0.002317		2607.58	0.002385		2607.58	0.00216		2607.58	0.00226		2607.58	0.003321
2605.65	0.002231		2605.65	0.002293		2605.65	0.002434		2605.65	0.002219		2605.65	0.002338		2605.65	0.003367
2603.72	0.002208		2603.72	0.002172		2603.72	0.002405		2603.72	0.002252		2603.72	0.00229		2603.72	0.003321
2601.79	0.002177		2601.79	0.002027		2601.79	0.002277		2601.79	0.002158		2601.79	0.002146		2601.79	0.003172
2599.86	0.002142		2599.86	0.001878		2599.86	0.00211		2599.86	0.001961		2599.86	0.002022		2599.86	0.002992
2597.94	0.002047		2597.94	0.001707		2597.94	0.001984		2597.94	0.001791		2597.94	0.001957		2597.94	0.002855
2596.01	0.001927		2596.01	0.001582		2596.01	0.001948		2596.01	0.00172		2596.01	0.001931		2596.01	0.002781
2594.08	0.00188		2594.08	0.001573		2594.08	0.001978		2594.08	0.001706		2594.08	0.001902		2594.08	0.00274
2592.15	0.001917		2592.15	0.001644		2592.15	0.002024		2592.15	0.001708		2592.15	0.001851		2592.15	0.002722
2590.22	0.001977		2590.22	0.001723		2590.22	0.002073		2590.22	0.001756		2590.22	0.001833		2590.22	0.002767
2588.29	0.001996		2588.29	0.001767		2588.29	0.002093		2588.29	0.001854		2588.29	0.001882		2588.29	0.002862
2586.36	0.00193		2586.36	0.001747		2586.36	0.002037		2586.36	0.001936		2586.36	0.001932		2586.36	0.002906
2584.43	0.001818		2584.43	0.001674		2584.43	0.001945		2584.43	0.001963		2584.43	0.00192		2584.43	0.00287
2582.51	0.001725		2582.51	0.001605		2582.51	0.001889		2582.51	0.001922		2582.51	0.001849		2582.51	0.00283
2580.58	0.001652		2580.58	0.00156		2580.58	0.001875		2580.58	0.0018		2580.58	0.001754		2580.58	0.002803
2578.65	0.001607		2578.65	0.001503		2578.65	0.001862		2578.65	0.001635		2578.65	0.001653		2578.65	0.002756
2576.72	0.001613		2576.72	0.001432		2576.72	0.00182		2576.72	0.001515		2576.72	0.00155		2576.72	0.002713
2574.79	0.001618		2574.79	0.001389		2574.79	0.001741		2574.79	0.001465		2574.79	0.001457		2574.79	0.00267
2572.86	0.001554		2572.86	0.001376		2572.86	0.001649		2572.86	0.001419		2572.86	0.001361		2572.86	0.002578
2570.93	0.001477		2570.93	0.00139		2570.93	0.001593		2570.93	0.001343		2570.93	0.001259		2570.93	0.00249
2569.01	0.001466		2569.01	0.001437		2569.01	0.001588		2569.01	0.001282		2569.01	0.001217		2569.01	0.002505
2567.08	0.001475		2567.08	0.001482		2567.08	0.001588		2567.08	0.001244		2567.08	0.001272		2567.08	0.002572
2565.15	0.001434		2565.15	0.001474		2565.15	0.001565		2565.15	0.001216		2565.15	0.001343		2565.15	0.002553
2563.22	0.00135		2563.22	0.001381		2563.22	0.001531		2563.22	0.001218		2563.22	0.001337		2563.22	0.002437
2561.29	0.001221		2561.29	0.001185		2561.29	0.001467		2561.29	0.001214		2561.29	0.00124		2561.29	0.002338
2559.36	0.001057		2559.36	0.000941		2559.36	0.001372		2559.36	0.001125		2559.36	0.001091		2559.36	0.002298
2557.43	0.000982		2557.43	0.000774		2557.43	0.001312		2557.43	0.000975		2557.43	0.000957		2557.43	0.002286
2555.5	0.001057		2555.5	0.000742		2555.5	0.001323		2555.5	0.000889		2555.5	0.000927		2555.5	0.002306
2553.58	0.001138		2553.58	0.000772		2553.58	0.001348		2553.58	0.000912		2553.58	0.001006		2553.58	0.002333
2551.65	0.001129		2551.65	0.000797		2551.65	0.001335		2551.65	0.000962		2551.65	0.001129		2551.65	0.002325
2549.72	0.001134		2549.72	0.000861		2549.72	0.001329		2549.72	0.001008		2549.72	0.001272		2549.72	0.002343
2547.79	0.001202		2547.79	0.001014		2547.79	0.001394		2547.79	0.00109		2547.79	0.001402		2547.79	0.002432
2545.86	0.001218		2545.86	0.001178		2545.86	0.001492		2545.86	0.00117		2545.86	0.001412		2545.86	0.002507
2543.93	0.001115		2543.93	0.001222		2543.93	0.001541		2543.93	0.001141		2543.93	0.001276		2543.93	0.00248
2542	0.000994		2542	0.001157		2542	0.001497		2542	0.00103		2542	0.001112		2542	0.002371
2540.08	0.001013		2540.08	0.001121		2540.08	0.001417		2540.08	0.001002		2540.08	0.001059		2540.08	0.002281
2538.15	0.001179		2538.15	0.001172		2538.15	0.001375		2538.15	0.001105		2538.15	0.001126		2538.15	0.002281
2536.22	0.001311		2536.22	0.001213		2536.22	0.001347		2536.22	0.001185		2536.22	0.001197		2536.22	0.002357
2534.29	0.001289		2534.29	0.001152		2534.29	0.001291		2534.29	0.001133		2534.29	0.001194		2534.29	0.002459
2532.36	0.001188		2532.36	0.001002		2532.36	0.001241		2532.36	0.001026		2532.36	0.001142		2532.36	0.002526
2530.43	0.001127		2530.43	0.000861		2530.43	0.001219		2530.43	0.000976		2530.43	0.00109		2530.43	0.002502
2528.5	0.001134		2528.5	0.000818		2528.5	0.001197		2528.5	0.000997		2528.5	0.001064		2528.5	0.002425
2526.57	0.001165		2526.57	0.000834		2526.57	0.001138		2526.57	0.001032		2526.57	0.001041		2526.57	0.00238
2524.65	0.001168		2524.65	0.000791		2524.65	0.00105		2524.65	0.001047		2524.65	0.000978		2524.65	0.002385
2522.72	0.001132		2522.72	0.000679		2522.72	0.00101		2522.72	0.00105		2522.72	0.000901		2522.72	0.002425
2520.79	0.001082		2520.79	0.000595		2520.79	0.001055		2520.79	0.001021		2520.79	0.000873		2520.79	0.002492
2518.86	0.001025		2518.86	0.000582		2518.86	0.001112		2518.86	0.00092		2518.86	0.000889		2518.86	0.002545
2516.93	0.000946		2516.93	0.000627		2516.93	0.001144		2516.93	0.00081		2516.93	0.000936		2516.93	0.002543
2515	0.000876		2515	0.000753		2515	0.001194		2515	0.000808		2515	0.001043		2515	0.00256
2513.07	0.000873		2513.07	0.000941		2513.07	0.001232		2513.07	0.000895		2513.07	0.001164		2513.07	0.002642
2511.14	0.000931		2511.14	0.001056		2511.14	0.00121		2511.14	0.000941		2511.14	0.001169		2511.14	0.002686
2509.22	0.001029		2509.22	0.001026		2509.22	0.001212		2509.22	0.00094		2509.22	0.00107		2509.22	0.002621
2507.29	0.001165		2507.29	0.000947		2507.29	0.001298		2507.29	0.00099		2507.29	0.001016		2507.29	0.002525
2505.36	0.001251		2505.36	0.000889		2505.36	0.001357		2505.36	0.001037		2505.36	0.001018		2505.36	0.002449
2503.43	0.00116		2503.43	0.000813		2503.43	0.001285		2503.43	0.000936		2503.43	0.000957		2503.43	0.002341
2501.5	0.000911		2501.5	0.000714		2501.5	0.001139		2501.5	0.00073		2501.5	0.000822		2501.5	0.002178
2499.57	0.000681		2499.57	0.000662		2499.57	0.001025		2499.57	0.000616		2499.57	0.000717		2499.57	0.002025
2497.64	0.000624		2497.64	0.00069		2497.64	0.000968		2497.64	0.000668		2497.64	0.000685		2497.64	0.001971
2495.72	0.000723		2495.72	0.000766		2495.72	0.000979		2495.72	0.000796		2495.72	0.000707		2495.72	0.002067
2493.79	0.000858		2493.79	0.000852		2493.79	0.001072		2493.79	0.000898		2493.79	0.000752		2493.79	0.002284
2491.86	0.000944		2491.86	0.000885		2491.86	0.001131		2491.86	0.000917		2491.86	0.000772		2491.86	0.002489
2489.93	0.000973		2489.93	0.000818		2489.93	0.001033		2489.93	0.000841		2489.93	0.000749		2489.93	0.002534
2488	0.000951		2488	0.000707		2488	0.000863		2488	0.000712		2488	0.000717		2488	0.002389
2486.07	0.000879		2486.07	0.000635		2486.07	0.000761		2486.07	0.000602		2486.07	0.000693		2486.07	0.002174
2484.14	0.000786		2484.14	0.000641		2484.14	0.000764		2484.14	0.000583		2484.14	0.000681		2484.14	0.002058
2482.21	0.000727		2482.21	0.00072		2482.21	0.000854		2482.21	0.000674		2482.21	0.000697		2482.21	0.002087
2480.29	0.000731		2480.29	0.000785		2480.29	0.000963		2480.29	0.000806		2480.29	0.000732		2480.29	0.002152
2478.36	0.000778		2478.36	0.000745		2478.36	0.00102		2478.36	0.000883		2478.36	0.0008		2478.36	0.002161
2476.43	0.000804		2476.43	0.00063		2476.43	0.001008		2476.43	0.000869		2476.43	0.000892		2476.43	0.002147
2474.5	0.000757		2474.5	0.000532		2474.5	0.000936		2474.5	0.000781		2474.5	0.000907		2474.5	0.002146
2472.57	0.000658		2472.57	0.000501		2472.57	0.000867		2472.57	0.00066		2472.57	0.000797		2472.57	0.002163
2470.64	0.000587		2470.64	0.000523		2470.64	0.000892		2470.64	0.000592		2470.64	0.000689		2470.64	0.002225
2468.71	0.000605		2468.71	0.000546		2468.71	0.000965		2468.71	0.000627		2468.71	0.000685		2468.71	0.002323
2466.79	0.000686		2466.79	0.000518		2466.79	0.000939		2466.79	0.000668		2466.79	0.000707		2466.79	0.002394
2464.86	0.000753		2464.86	0.000486		2464.86	0.00082		2464.86	0.000618		2464.86	0.000687		2464.86	0.002426
2462.93	0.000784		2462.93	0.000536		2462.93	0.000752		2462.93	0.000558		2462.93	0.000704		2462.93	0.002478
2461	0.0008		2461	0.000602		2461	0.000791		2461	0.000576		2461	0.000785		2461	0.002552
2459.07	0.00083		2459.07	0.000574		2459.07	0.000887		2459.07	0.00062		2459.07	0.00085		2459.07	0.002616
2457.14	0.000871		2457.14	0.0005		2457.14	0.000996		2457.14	0.000641		2457.14	0.00087		2457.14	0.002657
2455.21	0.00087		2455.21	0.000457		2455.21	0.001054		2455.21	0.000647		2455.21	0.000863		2455.21	0.002655
2453.28	0.000812		2453.28	0.000435		2453.28	0.001033		2453.28	0.000648		2453.28	0.000835		2453.28	0.00261
2451.36	0.000777		2451.36	0.000435		2451.36	0.000997		2451.36	0.000692		2451.36	0.000823		2451.36	0.002593
2449.43	0.00083		2449.43	0.000516		2449.43	0.000982		2449.43	0.000808		2449.43	0.000861		2449.43	0.002655
2447.5	0.000885		2447.5	0.000675		2447.5	0.000956		2447.5	0.000891		2447.5	0.000925		2447.5	0.002735
2445.57	0.000824		2445.57	0.000788		2445.57	0.00091		2445.57	0.000829		2445.57	0.000939		2445.57	0.002734
2443.64	0.000686		2443.64	0.000767		2443.64	0.000864		2443.64	0.000688		2443.64	0.000836		2443.64	0.002683
2441.71	0.000609		2441.71	0.00069		2441.71	0.000842		2441.71	0.000578		2441.71	0.000671		2441.71	0.002651
2439.78	0.000611		2439.78	0.000631		2439.78	0.000832		2439.78	0.000496		2439.78	0.000585		2439.78	0.002595
2437.85	0.000617		2437.85	0.000574		2437.85	0.000831		2437.85	0.000429		2437.85	0.000607		2437.85	0.002478
2435.93	0.000645		2435.93	0.000568		2435.93	0.000891		2435.93	0.000446		2435.93	0.000656		2435.93	0.002403
2434	0.000758		2434	0.000669		2434	0.00104		2434	0.00058		2434	0.00069		2434	0.00246
2432.07	0.000866		2432.07	0.000737		2432.07	0.001169		2432.07	0.000716		2432.07	0.000707		2432.07	0.002589
2430.14	0.000846		2430.14	0.000638		2430.14	0.001157		2430.14	0.000727		2430.14	0.000704		2430.14	0.002673
2428.21	0.000775		2428.21	0.000497		2428.21	0.001064		2428.21	0.000638		2428.21	0.000734		2428.21	0.002679
2426.28	0.00081		2426.28	0.000509		2426.28	0.001051		2426.28	0.00057		2426.28	0.000832		2426.28	0.002673
2424.35	0.000907		2424.35	0.000635		2424.35	0.00113		2424.35	0.000569		2424.35	0.000917		2424.35	0.002724
2422.43	0.000898		2422.43	0.000686		2422.43	0.001161		2422.43	0.000541		2422.43	0.000903		2422.43	0.002765
2420.5	0.000778		2420.5	0.000609		2420.5	0.001077		2420.5	0.000451		2420.5	0.000828		2420.5	0.002692
2418.57	0.000721		2418.57	0.000552		2418.57	0.000981		2418.57	0.00042		2418.57	0.000784		2418.57	0.002563
2416.64	0.000813		2416.64	0.000635		2416.64	0.000997		2416.64	0.000532		2416.64	0.000807		2416.64	0.002527
2414.71	0.000947		2414.71	0.000789		2414.71	0.001081		2414.71	0.00072		2414.71	0.00085		2414.71	0.002611
2412.78	0.000996		2412.78	0.000885		2412.78	0.001121		2412.78	0.000851		2412.78	0.000851		2412.78	0.002729
2410.85	0.00099		2410.85	0.000899		2410.85	0.001106		2410.85	0.000873		2410.85	0.000832		2410.85	0.002836
2408.92	0.001004		2408.92	0.000861		2408.92	0.001079		2408.92	0.000811		2408.92	0.000834		2408.92	0.002907
2407	0.001006		2407	0.000774		2407	0.001043		2407	0.000715		2407	0.000827		2407	0.002875
2405.07	0.00095		2405.07	0.000673		2405.07	0.001031		2405.07	0.000637		2405.07	0.000798		2405.07	0.002767
2403.14	0.0009		2403.14	0.000638		2403.14	0.001107		2403.14	0.000629		2403.14	0.000811		2403.14	0.002718
2401.21	0.000921		2401.21	0.000704		2401.21	0.001238		2401.21	0.000708		2401.21	0.000882		2401.21	0.002774
2399.28	0.000961		2399.28	0.000789		2399.28	0.001298		2399.28	0.000819		2399.28	0.000936		2399.28	0.002852
2397.35	0.000968		2397.35	0.00083		2397.35	0.001274		2397.35	0.000895		2397.35	0.000938		2397.35	0.002916
2395.42	0.00094		2395.42	0.000823		2395.42	0.001225		2395.42	0.000909		2395.42	0.000902		2395.42	0.002973
2393.5	0.000915		2393.5	0.000813		2393.5	0.001217		2393.5	0.000893		2393.5	0.000876		2393.5	0.003052
2391.57	0.000934		2391.57	0.000838		2391.57	0.001277		2391.57	0.000907		2391.57	0.000909		2391.57	0.003172
2389.64	0.000996		2389.64	0.000892		2389.64	0.001376		2389.64	0.000989		2389.64	0.00101		2389.64	0.00332
2387.71	0.001067		2387.71	0.000954		2387.71	0.001472		2387.71	0.001118		2387.71	0.001149		2387.71	0.003466
2385.78	0.001115		2385.78	0.001014		2385.78	0.001543		2385.78	0.001236		2385.78	0.001276		2385.78	0.003567
2383.85	0.001155		2383.85	0.001078		2383.85	0.001602		2383.85	0.001293		2383.85	0.001347		2383.85	0.003596
2381.92	0.001219		2381.92	0.001152		2381.92	0.001668		2381.92	0.001282		2381.92	0.001341		2381.92	0.003556
2379.99	0.001301		2379.99	0.001221		2379.99	0.001736		2379.99	0.001228		2379.99	0.001272		2379.99	0.003478
2378.07	0.001351		2378.07	0.001251		2378.07	0.001762		2378.07	0.001157		2378.07	0.001171		2378.07	0.003389
2376.14	0.001323		2376.14	0.001215		2376.14	0.00169		2376.14	0.001081		2376.14	0.001051		2376.14	0.003286
2374.21	0.001214		2374.21	0.001124		2374.21	0.001502		2374.21	0.001027		2374.21	0.000913		2374.21	0.003186
2372.28	0.001074		2372.28	0.001028		2372.28	0.001238		2372.28	0.001034		2372.28	0.000804		2372.28	0.003137
2370.35	0.000966		2370.35	0.000977		2370.35	0.00097		2370.35	0.001082		2370.35	0.000791		2370.35	0.003151
2368.42	0.000891		2368.42	0.000969		2368.42	0.000794		2368.42	0.001113		2368.42	0.000908		2368.42	0.003204
2366.49	0.000795		2366.49	0.000907		2366.49	0.000804		2366.49	0.001123		2366.49	0.001147		2366.49	0.003313
2364.56	0.000646		2364.56	0.000648		2364.56	0.000976		2364.56	0.001122		2364.56	0.001394		2364.56	0.003451
2362.64	0.000497		2362.64	0.000213		2362.64	0.001176		2362.64	0.00113		2362.64	0.001528		2362.64	0.00355
2360.71	0.000458		2360.71	-0.000142		2360.71	0.001288		2360.71	0.001136		2360.71	0.001498		2360.71	0.003573
2358.78	0.0006		2358.78	-0.000171		2358.78	0.001322		2358.78	0.001052		2358.78	0.001315		2358.78	0.003524
2356.85	0.000869		2356.85	0.000141		2356.85	0.001403		2356.85	0.000935		2356.85	0.001163		2356.85	0.003552
2354.92	0.00112		2354.92	0.000605		2354.92	0.001614		2354.92	0.000976		2354.92	0.001255		2354.92	0.003822
2352.99	0.001268		2352.99	0.001046		2352.99	0.001942		2352.99	0.001288		2352.99	0.00164		2352.99	0.004339
2351.06	0.001327		2351.06	0.001404		2351.06	0.002331		2351.06	0.001768		2351.06	0.00216		2351.06	0.004928
2349.14	0.001336		2349.14	0.001639		2349.14	0.002633		2349.14	0.002077		2349.14	0.002439		2349.14	0.005227
2347.21	0.001322		2347.21	0.00171		2347.21	0.002702		2347.21	0.001973		2347.21	0.002223		2347.21	0.004999
2345.28	0.001306		2345.28	0.001657		2345.28	0.00259		2345.28	0.001662		2345.28	0.001785		2345.28	0.004525
2343.35	0.001296		2343.35	0.001574		2343.35	0.002436		2343.35	0.001447		2343.35	0.001523		2343.35	0.004213
2341.42	0.001278		2341.42	0.001513		2341.42	0.002294		2341.42	0.001353		2341.42	0.001481		2341.42	0.004122
2339.49	0.001233		2339.49	0.001465		2339.49	0.00218		2339.49	0.001346		2339.49	0.001586		2339.49	0.004176
2337.56	0.001186		2337.56	0.001409		2337.56	0.002075		2337.56	0.001383		2337.56	0.00174		2337.56	0.00429
2335.63	0.001192		2335.63	0.001382		2335.63	0.001986		2335.63	0.001464		2335.63	0.001891		2335.63	0.004451
2333.71	0.001289		2333.71	0.001452		2333.71	0.001963		2333.71	0.001644		2333.71	0.002047		2333.71	0.004691
2331.78	0.001452		2331.78	0.001603		2331.78	0.002014		2331.78	0.001918		2331.78	0.002193		2331.78	0.004984
2329.85	0.00159		2329.85	0.001702		2329.85	0.002078		2329.85	0.002182		2329.85	0.002295		2329.85	0.005241
2327.92	0.001609		2327.92	0.001624		2327.92	0.002062		2327.92	0.002301		2327.92	0.002314		2327.92	0.005372
2325.99	0.001476		2325.99	0.001385		2325.99	0.001923		2325.99	0.002208		2325.99	0.00224		2325.99	0.005347
2324.06	0.001254		2324.06	0.001093		2324.06	0.001678		2324.06	0.001908		2324.06	0.002047		2324.06	0.005156
2322.13	0.00106		2322.13	0.000871		2322.13	0.001416		2322.13	0.00154		2322.13	0.001776		2322.13	0.004872
2320.21	0.000977		2320.21	0.000802		2320.21	0.001235		2320.21	0.001311		2320.21	0.001562		2320.21	0.004649
2318.28	0.000993		2318.28	0.000868		2318.28	0.001158		2318.28	0.001326		2318.28	0.001519		2318.28	0.004598
2316.35	0.001051		2316.35	0.000962		2316.35	0.001133		2316.35	0.00146		2316.35	0.001578		2316.35	0.004659
2314.42	0.001119		2314.42	0.001017		2314.42	0.001126		2314.42	0.001547		2314.42	0.001618		2314.42	0.00472
2312.49	0.001179		2312.49	0.001037		2312.49	0.001155		2312.49	0.001526		2312.49	0.001605		2312.49	0.004729
2310.56	0.001195		2310.56	0.001025		2310.56	0.001228		2310.56	0.00142		2310.56	0.001563		2310.56	0.004671
2308.63	0.001141		2308.63	0.000956		2308.63	0.001323		2308.63	0.001279		2308.63	0.001526		2308.63	0.00455
2306.7	0.001052		2306.7	0.000839		2306.7	0.001429		2306.7	0.00116		2306.7	0.001524		2306.7	0.004407
2304.78	0.000992		2304.78	0.00074		2304.78	0.001557		2304.78	0.001107		2304.78	0.001565		2304.78	0.0043
2302.85	0.00098		2302.85	0.000703		2302.85	0.001689		2302.85	0.001121		2302.85	0.00161		2302.85	0.004255
2300.92	0.000985		2300.92	0.000714		2300.92	0.001774		2300.92	0.00118		2300.92	0.00162		2300.92	0.004258
2298.99	0.000963		2298.99	0.000718		2298.99	0.001771		2298.99	0.001248		2298.99	0.00157		2298.99	0.00428
2297.06	0.00089		2297.06	0.00067		2297.06	0.001677		2297.06	0.001267		2297.06	0.001446		2297.06	0.004272
2295.13	0.000782		2295.13	0.000573		2295.13	0.001539		2295.13	0.001196		2295.13	0.001274		2295.13	0.004209
2293.2	0.000687		2293.2	0.00048		2293.2	0.001415		2293.2	0.00105		2293.2	0.001109		2293.2	0.004106
2291.28	0.000643		2291.28	0.000441		2291.28	0.00133		2291.28	0.000889		2291.28	0.000977		2291.28	0.003989
2289.35	0.000654		2289.35	0.000457		2289.35	0.001268		2289.35	0.00077		2289.35	0.000871		2289.35	0.003879
2287.42	0.000709		2287.42	0.000497		2287.42	0.001208		2287.42	0.000723		2287.42	0.000803		2287.42	0.003799
2285.49	0.000792		2285.49	0.000517		2285.49	0.001154		2285.49	0.000723		2285.49	0.000782		2285.49	0.00376
2283.56	0.000875		2283.56	0.000482		2283.56	0.001114		2283.56	0.000707		2283.56	0.000782		2283.56	0.003757
2281.63	0.000923		2281.63	0.0004		2281.63	0.001091		2281.63	0.000638		2281.63	0.000749		2281.63	0.003782
2279.7	0.000923		2279.7	0.000316		2279.7	0.001069		2279.7	0.000525		2279.7	0.000662		2279.7	0.003821
2277.77	0.000879		2277.77	0.00027		2277.77	0.001017		2277.77	0.000409		2277.77	0.000541		2277.77	0.003842
2275.85	0.000801		2275.85	0.000274		2275.85	0.000915		2275.85	0.000327		2275.85	0.000433		2275.85	0.003815
2273.92	0.000718		2273.92	0.000328		2273.92	0.000798		2273.92	0.0003		2273.92	0.000371		2273.92	0.00376
2271.99	0.000682		2271.99	0.000429		2271.99	0.000738		2271.99	0.000336		2271.99	0.00037		2271.99	0.003759
2270.06	0.00073		2270.06	0.00056		2270.06	0.000787		2270.06	0.000433		2270.06	0.000434		2270.06	0.003856
2268.13	0.000837		2268.13	0.000678		2268.13	0.000923		2268.13	0.000562		2268.13	0.000556		2268.13	0.003987
2266.2	0.000944		2266.2	0.000731		2266.2	0.001068		2266.2	0.000676		2266.2	0.000707		2266.2	0.004048
2264.27	0.001009		2264.27	0.000696		2264.27	0.001153		2264.27	0.000751		2264.27	0.000839		2264.27	0.004001
2262.34	0.001021		2262.34	0.000594		2262.34	0.001156		2262.34	0.000786		2262.34	0.000902		2262.34	0.003896
2260.42	0.000978		2260.42	0.000469		2260.42	0.001089		2260.42	0.000778		2260.42	0.000862		2260.42	0.003809
2258.49	0.000874		2258.49	0.000346		2258.49	0.000997		2258.49	0.000718		2258.49	0.000724		2258.49	0.003768
2256.56	0.000741		2256.56	0.000221		2256.56	0.000928		2256.56	0.00061		2256.56	0.000533		2256.56	0.003761
2254.63	0.000657		2254.63	9.8e-05		2254.63	0.000888		2254.63	0.000492		2254.63	0.000366		2254.63	0.003787
2252.7	0.000691		2252.7	1.3e-05		2252.7	0.000858		2252.7	0.000418		2252.7	0.00029		2252.7	0.003877
2250.77	0.000807		2250.77	9e-06		2250.77	0.000826		2250.77	0.000409		2250.77	0.000313		2250.77	0.004031
2248.84	0.000845		2248.84	8.8e-05		2248.84	0.000775		2248.84	0.000396		2248.84	0.000374		2248.84	0.00415
2246.92	0.000654		2246.92	0.000173		2246.92	0.000658		2246.92	0.000244		2246.92	0.000365		2246.92	0.004087
2244.99	0.000368		2244.99	0.000129		2244.99	0.000496		2244.99	-3.5e-05		2244.99	0.000254		2244.99	0.003875
2243.06	0.0003		2243.06	6.1e-05		2243.06	0.000494		2243.06	-0.000199		2243.06	0.00018		2243.06	0.003769
2241.13	0.000464		2241.13	0.00014		2241.13	0.000769		2241.13	-9.6e-05		2241.13	0.000262		2241.13	0.003939
2239.2	0.000574		2239.2	0.00023		2239.2	0.001094		2239.2	0.000152		2239.2	0.000377		2239.2	0.004197
2237.27	0.000464		2237.27	7.1e-05		2237.27	0.001135		2237.27	0.000307		2237.27	0.000347		2237.27	0.004183
2235.34	0.000264		2235.34	-0.000268		2235.34	0.000876		2235.34	0.00026		2235.34	0.000159		2235.34	0.003841
2233.41	0.000218		2233.41	-0.000435		2233.41	0.000612		2233.41	0.000106		2233.41	-5.9e-05		2233.41	0.003479
2231.49	0.000379		2231.49	-0.000327		2231.49	0.000543		2231.49	-4e-05		2231.49	-0.000176		2231.49	0.003342
2229.56	0.000518		2229.56	-0.000238		2229.56	0.000591		2229.56	-0.000178		2229.56	-0.000189		2229.56	0.003348
2227.63	0.00047		2227.63	-0.000367		2227.63	0.000607		2227.63	-0.000265		2227.63	-0.000198		2227.63	0.003322
2225.7	0.000322		2225.7	-0.000585		2225.7	0.000528		2225.7	-0.000177		2225.7	-0.000232		2225.7	0.003251
2223.77	0.000214		2223.77	-0.000698		2223.77	0.000355		2223.77	6.1e-05		2223.77	-0.000173		2223.77	0.00327
2221.84	0.000238		2221.84	-0.000612		2221.84	0.000164		2221.84	0.000263		2221.84	8.4e-05		2221.84	0.003493
2219.91	0.000385		2219.91	-0.000384		2219.91	8.1e-05		2219.91	0.000279		2219.91	0.000419		2219.91	0.00379
2217.99	0.000469		2217.99	-0.000207		2217.99	0.000137		2217.99	3.3e-05		2217.99	0.000561		2217.99	0.003876
2216.06	0.000415		2216.06	-0.00018		2216.06	0.000228		2216.06	-0.000373		2216.06	0.00041		2216.06	0.003763
2214.13	0.000414		2214.13	-0.00025		2214.13	0.000285		2214.13	-0.000625		2214.13	0.000175		2214.13	0.003859
2212.2	0.00057		2212.2	-0.000354		2212.2	0.000352		2212.2	-0.000517		2212.2	0.000141		2212.2	0.004363
2210.27	0.000778		2210.27	-0.000463		2210.27	0.000429		2210.27	-0.000183		2210.27	0.000357		2210.27	0.004895
2208.34	0.000991		2208.34	-0.00043		2208.34	0.000457		2208.34	0.000124		2208.34	0.000638		2208.34	0.005048
2206.41	0.001161		2206.41	-0.000113		2206.41	0.000423		2206.41	0.000269		2206.41	0.000775		2206.41	0.004838
2204.48	0.001105		2204.48	0.000325		2204.48	0.00032		2204.48	0.000248		2204.48	0.000746		2204.48	0.004506
2202.56	0.000893		2202.56	0.000623		2202.56	0.000226		2202.56	0.000165		2202.56	0.000756		2202.56	0.004353
2200.63	0.0009		2200.63	0.000772		2200.63	0.00038		2200.63	0.000223		2200.63	0.000945		2200.63	0.004574
2198.7	0.001208		2198.7	0.00087		2198.7	0.000824		2198.7	0.000481		2198.7	0.001192		2198.7	0.004966
2196.77	0.001475		2196.77	0.000849		2196.77	0.001186		2196.77	0.000711		2196.77	0.001277		2196.77	0.00512
2194.84	0.001411		2194.84	0.00058		2194.84	0.001096		2194.84	0.000665		2194.84	0.001084		2194.84	0.004893
2192.91	0.001009		2192.91	0.000137		2192.91	0.00062		2192.91	0.000287		2192.91	0.000648		2192.91	0.004413
2190.98	0.000466		2190.98	-0.000217		2190.98	0.000116		2190.98	-0.00032		2190.98	0.00012		2190.98	0.00382
2189.05	8.1e-05		2189.05	-0.000343		2189.05	-0.000136		2189.05	-0.000846		2189.05	-0.000335		2189.05	0.003332
2187.13	8.3e-05		2187.13	-0.000326		2187.13	-8e-05		2187.13	-0.000915		2187.13	-0.000597		2187.13	0.003286
2185.2	0.000385		2185.2	-0.000259		2185.2	0.000145		2185.2	-0.000527		2185.2	-0.000616		2185.2	0.003682
2183.27	0.000557		2183.27	-0.00022		2183.27	0.00036		2183.27	-7.4e-05		2183.27	-0.000466		2183.27	0.003988
2181.34	0.000317		2181.34	-0.000217		2181.34	0.00053		2181.34	0.000145		2181.34	-0.00028		2181.34	0.003836
2179.41	-4e-05		2179.41	-0.000107		2179.41	0.00076		2179.41	0.000186		2179.41	-0.000133		2179.41	0.003499
2177.48	-8.7e-05		2177.48	0.000106		2177.48	0.001126		2177.48	0.000267		2177.48	-7.5e-05		2177.48	0.003361
2175.55	0.000137		2175.55	0.00014		2175.55	0.001475		2175.55	0.000359		2175.55	-0.000135		2175.55	0.003427
2173.63	0.000296		2173.63	-0.000142		2173.63	0.001526		2173.63	0.000206		2173.63	-0.0002		2173.63	0.003578
2171.7	0.000293		2171.7	-0.000438		2171.7	0.001273		2171.7	-0.000152		2171.7	-9.7e-05		2171.7	0.003885
2169.77	0.000263		2169.77	-0.000396		2169.77	0.000988		2169.77	-0.000419		2169.77	0.000132		2169.77	0.004319
2167.84	0.000351		2167.84	-7.6e-05		2167.84	0.000807		2167.84	-0.000433		2167.84	0.00027		2167.84	0.004539
2165.91	0.000694		2165.91	0.000278		2165.91	0.000662		2165.91	-0.000179		2165.91	0.000229		2165.91	0.004376
2163.98	0.001169		2163.98	0.000527		2163.98	0.00048		2163.98	0.000161		2163.98	9.9e-05		2163.98	0.004106
2162.05	0.001302		2162.05	0.000542		2162.05	0.000206		2162.05	0.000243		2162.05	-0.000109		2162.05	0.003898
2160.12	0.000879		2160.12	0.000255		2160.12	-7.8e-05		2160.12	3.3e-05		2160.12	-0.000473		2160.12	0.003631
2158.2	0.000365		2158.2	-0.000146		2158.2	-0.000149		2158.2	-0.000161		2158.2	-0.000757		2158.2	0.003357
2156.27	0.000273		2156.27	-0.00027		2156.27	2.6e-05		2156.27	-0.000145		2156.27	-0.000499		2156.27	0.003409
2154.34	0.000549		2154.34	7.6e-05		2154.34	0.000383		2154.34	5.6e-05		2154.34	0.000228		2154.34	0.004015
2152.41	0.000861		2152.41	0.000547		2152.41	0.000926		2152.41	0.000287		2152.41	0.000755		2152.41	0.004849
2150.48	0.001028		2150.48	0.000641		2150.48	0.001435		2150.48	0.000379		2150.48	0.000652		2150.48	0.005262
2148.55	0.001047		2148.55	0.000375		2148.55	0.001597		2148.55	0.000358		2148.55	0.000175		2148.55	0.005123
2146.62	0.001027		2146.62	0.000217		2146.62	0.001415		2146.62	0.000369		2146.62	-0.000157		2146.62	0.004878
2144.7	0.001051		2144.7	0.000427		2144.7	0.001119		2144.7	0.000418		2144.7	-0.000152		2144.7	0.004821
2142.77	0.001021		2142.77	0.000746		2142.77	0.000914		2142.77	0.000418		2142.77	-8e-06		2142.77	0.004873
2140.84	0.000942		2140.84	0.000833		2140.84	0.000969		2140.84	0.000416		2140.84	0.000148		2140.84	0.004962
2138.91	0.001025		2138.91	0.000686		2138.91	0.001344		2138.91	0.000536		2138.91	0.000444		2138.91	0.00512
2136.98	0.001237		2136.98	0.000502		2136.98	0.001813		2136.98	0.000749		2136.98	0.000842		2136.98	0.005276
2135.05	0.00135		2135.05	0.000404		2135.05	0.002007		2135.05	0.000864		2135.05	0.001036		2135.05	0.005291
2133.12	0.001335		2133.12	0.000348		2133.12	0.001806		2133.12	0.00077		2133.12	0.00089		2133.12	0.005163
2131.19	0.001286		2131.19	0.000329		2131.19	0.001455		2131.19	0.000612		2131.19	0.000611		2131.19	0.004995
2129.27	0.001274		2129.27	0.000517		2129.27	0.001275		2129.27	0.000612		2129.27	0.000485		2129.27	0.00496
2127.34	0.001371		2127.34	0.000939		2127.34	0.001381		2127.34	0.000783		2127.34	0.000608		2127.34	0.005204
2125.41	0.001555		2125.41	0.00127		2125.41	0.001578		2125.41	0.000926		2125.41	0.000788		2125.41	0.005559
2123.48	0.001671		2123.48	0.001252		2123.48	0.001596		2123.48	0.000925		2123.48	0.000793		2123.48	0.005685
2121.55	0.001634		2121.55	0.00103		2121.55	0.001481		2121.55	0.000894		2121.55	0.000657		2121.55	0.005561
2119.62	0.001544		2119.62	0.000903		2119.62	0.001477		2119.62	0.000935		2119.62	0.000604		2119.62	0.005466
2117.69	0.001538		2117.69	0.000953		2117.69	0.00163		2117.69	0.000951		2117.69	0.000713		2117.69	0.005556
2115.76	0.00159		2115.76	0.001013		2115.76	0.001766		2115.76	0.000864		2115.76	0.000833		2115.76	0.005717
2113.84	0.001559		2113.84	0.000942		2113.84	0.001743		2113.84	0.000763		2113.84	0.000851		2113.84	0.005762
2111.91	0.001434		2111.91	0.000794		2111.91	0.001615		2111.91	0.000756		2111.91	0.000899		2111.91	0.005636
2109.98	0.001406		2109.98	0.000765		2109.98	0.001591		2109.98	0.000866		2109.98	0.00112		2109.98	0.005521
2108.05	0.001593		2108.05	0.000986		2108.05	0.001798		2108.05	0.001087		2108.05	0.001401		2108.05	0.005616
2106.12	0.001907		2106.12	0.001319		2106.12	0.002132		2106.12	0.001394		2106.12	0.001608		2106.12	0.00586
2104.19	0.002208		2104.19	0.001523		2104.19	0.002361		2104.19	0.001655		2104.19	0.00173		2104.19	0.006034
2102.26	0.002293		2102.26	0.001511		2102.26	0.002273		2102.26	0.001664		2102.26	0.001647		2102.26	0.006019
2100.34	0.002059		2100.34	0.001375		2100.34	0.001916		2100.34	0.001429		2100.34	0.001323		2100.34	0.005866
2098.41	0.001713		2098.41	0.00125		2098.41	0.001597		2098.41	0.001174		2098.41	0.001011		2098.41	0.005683
2096.48	0.001441		2096.48	0.001173		2096.48	0.00147		2096.48	0.000985		2096.48	0.000852		2096.48	0.005526
2094.55	0.001323		2094.55	0.001131		2094.55	0.001555		2094.55	0.000876		2094.55	0.000862		2094.55	0.005423
2092.62	0.001349		2092.62	0.001107		2092.62	0.001777		2092.62	0.000854		2092.62	0.000998		2092.62	0.005385
2090.69	0.001466		2090.69	0.001101		2090.69	0.002016		2090.69	0.000913		2090.69	0.001212		2090.69	0.005381
2088.76	0.00161		2088.76	0.001109		2088.76	0.002171		2088.76	0.000992		2088.76	0.001449		2088.76	0.005349
2086.83	0.001723		2086.83	0.001116		2086.83	0.002207		2086.83	0.001021		2086.83	0.001626		2086.83	0.005252
2084.91	0.001784		2084.91	0.001125		2084.91	0.00216		2084.91	0.001015		2084.91	0.001673		2084.91	0.005143
2082.98	0.001815		2082.98	0.001171		2082.98	0.002093		2082.98	0.001055		2082.98	0.001597		2082.98	0.005109
2081.05	0.001833		2081.05	0.001256		2081.05	0.002043		2081.05	0.001164		2081.05	0.00146		2081.05	0.005157
2079.12	0.00182		2079.12	0.001302		2079.12	0.001996		2079.12	0.001254		2079.12	0.001313		2079.12	0.005212
2077.19	0.001759		2077.19	0.001218		2077.19	0.001912		2077.19	0.001226		2077.19	0.001169		2077.19	0.005225
2075.26	0.001678		2075.26	0.00101		2075.26	0.001778		2075.26	0.001082		2075.26	0.001046		2075.26	0.005206
2073.33	0.001638		2073.33	0.000786		2073.33	0.001643		2073.33	0.000916		2073.33	0.000971		2073.33	0.005171
2071.41	0.001667		2071.41	0.00065		2071.41	0.001582		2071.41	0.000817		2071.41	0.000945		2071.41	0.005134
2069.48	0.00173		2069.48	0.000633		2069.48	0.00161		2069.48	0.000807		2069.48	0.000942		2069.48	0.00513
2067.55	0.001785		2067.55	0.000707		2067.55	0.001683		2067.55	0.000882		2067.55	0.00095		2067.55	0.005185
2065.62	0.001844		2065.62	0.000828		2065.62	0.001775		2065.62	0.00105		2065.62	0.000989		2065.62	0.005286
2063.69	0.001943		2063.69	0.000943		2063.69	0.001903		2063.69	0.001283		2063.69	0.001072		2063.69	0.00539
2061.76	0.002065		2061.76	0.000982		2061.76	0.002058		2061.76	0.001479		2061.76	0.001179		2061.76	0.005462
2059.83	0.002138		2059.83	0.00093		2059.83	0.002183		2059.83	0.001524		2059.83	0.001285		2059.83	0.005495
2057.9	0.002134		2057.9	0.000864		2057.9	0.002251		2057.9	0.001397		2057.9	0.001369		2057.9	0.005515
2055.98	0.002077		2055.98	0.000865		2055.98	0.002276		2055.98	0.001183		2055.98	0.001381		2055.98	0.005509
2054.05	0.001978		2054.05	0.000906		2054.05	0.002273		2054.05	0.000986		2054.05	0.001296		2054.05	0.005416
2052.12	0.001841		2052.12	0.000917		2052.12	0.002238		2052.12	0.000843		2052.12	0.001174		2052.12	0.005211
2050.19	0.001693		2050.19	0.000894		2050.19	0.002158		2050.19	0.000732		2050.19	0.001102		2050.19	0.004969
2048.26	0.001549		2048.26	0.000876		2048.26	0.002019		2048.26	0.000633		2048.26	0.001085		2048.26	0.0048
2046.33	0.001396		2046.33	0.000844		2046.33	0.001817		2046.33	0.000571		2046.33	0.00104		2046.33	0.004756
2044.4	0.001251		2044.4	0.000756		2044.4	0.001606		2044.4	0.00058		2044.4	0.000906		2044.4	0.004816
2042.47	0.00117		2042.47	0.000624		2042.47	0.001496		2042.47	0.000665		2042.47	0.000753		2042.47	0.004926
2040.55	0.001193		2040.55	0.000497		2040.55	0.00154		2040.55	0.000821		2040.55	0.000718		2040.55	0.005041
2038.62	0.001313		2038.62	0.000398		2038.62	0.001658		2038.62	0.001032		2038.62	0.000836		2038.62	0.005149
2036.69	0.001477		2036.69	0.000353		2036.69	0.001709		2036.69	0.001238		2036.69	0.001006		2036.69	0.005251
2034.76	0.001605		2034.76	0.000403		2034.76	0.001645		2034.76	0.001376		2034.76	0.00113		2034.76	0.005327
2032.83	0.001616		2032.83	0.000558		2032.83	0.001521		2032.83	0.001408		2032.83	0.00119		2032.83	0.005344
2030.9	0.001435		2030.9	0.000759		2030.9	0.001392		2030.9	0.001303		2030.9	0.001179		2030.9	0.005276
2028.97	0.001077		2028.97	0.000936		2028.97	0.001267		2028.97	0.001073		2028.97	0.001081		2028.97	0.005154
2027.05	0.000733		2027.05	0.001103		2027.05	0.001182		2027.05	0.000849		2027.05	0.000962		2027.05	0.005082
2025.12	0.000639		2025.12	0.001318		2025.12	0.001216		2025.12	0.000807		2025.12	0.000947		2025.12	0.005122
2023.19	0.000802		2023.19	0.001553		2023.19	0.001364		2023.19	0.000952		2023.19	0.001084		2023.19	0.005172
2021.26	0.000981		2021.26	0.001699		2021.26	0.00152		2021.26	0.001106		2021.26	0.00129		2021.26	0.005061
2019.33	0.000981		2019.33	0.0017		2019.33	0.001616		2019.33	0.001113		2019.33	0.001438		2019.33	0.00474
2017.4	0.000832		2017.4	0.001579		2017.4	0.001656		2017.4	0.000969		2017.4	0.001435		2017.4	0.00433
2015.47	0.000681		2015.47	0.001351		2015.47	0.00165		2015.47	0.000726		2015.47	0.001258		2015.47	0.003981
2013.54	0.00059		2013.54	0.000998		2013.54	0.001564		2013.54	0.000401		2013.54	0.000937		2013.54	0.003716
2011.62	0.000542		2011.62	0.000594		2011.62	0.001389		2011.62	5.4e-05		2011.62	0.00055		2011.62	0.003482
2009.69	0.000544		2009.69	0.000346		2009.69	0.001188		2009.69	-0.000148		2009.69	0.000213		2009.69	0.003303
2007.76	0.000634		2007.76	0.000417		2007.76	0.001039		2007.76	-7.6e-05		2007.76	3e-06		2007.76	0.003285
2005.83	0.000819		2005.83	0.000749		2005.83	0.000987		2005.83	0.000225		2005.83	-9.4e-05		2005.83	0.00349
2003.9	0.00107		2003.9	0.00113		2003.9	0.001066		2003.9	0.000602		2003.9	-8.6e-05		2003.9	0.003869
2001.97	0.001346		2001.97	0.001367		2001.97	0.001269		2001.97	0.000898		2001.97	7.3e-05		2001.97	0.004275
2000.04	0.001572		2000.04	0.001367		2000.04	0.001491		2000.04	0.000995		2000.04	0.000375		2000.04	0.004535
1998.12	0.001649		1998.12	0.001146		1998.12	0.001601		1998.12	0.000862		1998.12	0.000707		1998.12	0.004549
1996.19	0.001523		1996.19	0.000813		1996.19	0.001574		1996.19	0.000596		1996.19	0.000941		1996.19	0.004347
1994.26	0.001251		1994.26	0.000523		1994.26	0.0015		1994.26	0.000356		1994.26	0.001048		1994.26	0.004092
1992.33	0.001006		1992.33	0.000413		1992.33	0.001497		1992.33	0.000274		1992.33	0.001124		1992.33	0.003972
1990.4	0.000981		1990.4	0.000522		1990.4	0.001602		1990.4	0.000378		1990.4	0.001259		1990.4	0.004029
1988.47	0.00119		1988.47	0.000728		1988.47	0.001713		1988.47	0.000564		1988.47	0.001381		1988.47	0.004126
1986.54	0.001469		1986.54	0.000865		1986.54	0.001722		1986.54	0.000708		1986.54	0.001338		1986.54	0.004159
1984.61	0.001665		1984.61	0.000886		1984.61	0.001648		1984.61	0.000758		1984.61	0.001112		1984.61	0.004157
1982.69	0.001735		1982.69	0.000854		1982.69	0.001558		1982.69	0.000702		1982.69	0.000833		1982.69	0.004163
1980.76	0.001703		1980.76	0.000819		1980.76	0.001447		1980.76	0.000543		1980.76	0.00063		1980.76	0.004146
1978.83	0.001594		1978.83	0.000755		1978.83	0.001256		1978.83	0.000327		1978.83	0.000532		1978.83	0.004023
1976.9	0.001457		1976.9	0.000623		1976.9	0.000977		1976.9	0.000162		1976.9	0.000511		1976.9	0.003785
1974.97	0.001359		1974.97	0.000489		1974.97	0.000719		1974.97	0.000164		1974.97	0.000556		1974.97	0.003548
1973.04	0.001309		1973.04	0.000456		1973.04	0.000596		1973.04	0.000353		1973.04	0.000653		1973.04	0.003409
1971.11	0.001256		1971.11	0.00049		1971.11	0.000607		1971.11	0.000609		1971.11	0.000722		1971.11	0.003338
1969.19	0.001156		1969.19	0.000436		1969.19	0.000676		1969.19	0.000743		1969.19	0.000683		1969.19	0.003268
1967.26	0.000994		1967.26	0.00022		1967.26	0.000737		1967.26	0.000655		1967.26	0.00056		1967.26	0.003209
1965.33	0.000775		1965.33	-8.2e-05		1965.33	0.000748		1965.33	0.000401		1965.33	0.00043		1965.33	0.003211
1963.4	0.000552		1963.4	-0.000315		1963.4	0.000709		1963.4	0.000136		1963.4	0.000385		1963.4	0.003297
1961.47	0.000431		1961.47	-0.000342		1961.47	0.000704		1961.47	2.6e-05		1961.47	0.000503		1961.47	0.003456
1959.54	0.000505		1959.54	-0.000104		1959.54	0.000838		1959.54	0.000169		1959.54	0.000793		1959.54	0.003663
1957.61	0.000789		1957.61	0.000315		1957.61	0.00113		1957.61	0.000529		1957.61	0.001165		1957.61	0.003865
1955.68	0.00119		1955.68	0.000749		1955.68	0.001491		1955.68	0.000961		1955.68	0.001502		1955.68	0.004018
1953.76	0.00155		1953.76	0.001076		1953.76	0.001808		1953.76	0.00132		1953.76	0.00172		1953.76	0.00412
1951.83	0.001736		1951.83	0.001266		1951.83	0.001995		1951.83	0.001534		1951.83	0.001777		1951.83	0.004207
1949.9	0.001729		1949.9	0.001321		1949.9	0.002029		1949.9	0.001591		1949.9	0.001695		1949.9	0.004308
1947.97	0.001635		1947.97	0.001279		1947.97	0.001962		1947.97	0.001527		1947.97	0.001563		1947.97	0.004407
1946.04	0.001569		1946.04	0.001219		1946.04	0.001872		1946.04	0.001408		1946.04	0.001469		1946.04	0.004467
1944.11	0.001566		1944.11	0.001201		1944.11	0.001798		1944.11	0.001304		1944.11	0.001451		1944.11	0.004479
1942.18	0.001595		1942.18	0.00123		1942.18	0.001743		1942.18	0.001248		1942.18	0.001491		1942.18	0.004478
1940.25	0.001624		1940.25	0.001278		1940.25	0.001695		1940.25	0.001221		1940.25	0.001525		1940.25	0.004479
1938.33	0.001622		1938.33	0.001301		1938.33	0.00163		1938.33	0.001174		1938.33	0.001488		1938.33	0.004433
1936.4	0.001579		1936.4	0.001281		1936.4	0.001557		1936.4	0.001112		1936.4	0.001392		1936.4	0.00432
1934.47	0.001516		1934.47	0.001246		1934.47	0.001515		1934.47	0.001099		1934.47	0.001312		1934.47	0.004199
1932.54	0.001461		1932.54	0.001219		1932.54	0.001519		1932.54	0.001151		1932.54	0.0013		1932.54	0.004129
1930.61	0.001421		1930.61	0.001185		1930.61	0.001533		1930.61	0.001218		1930.61	0.001339		1930.61	0.004111
1928.68	0.00138		1928.68	0.001122		1928.68	0.001513		1928.68	0.001258		1928.68	0.001378		1928.68	0.004098
1926.75	0.001332		1926.75	0.001046		1926.75	0.001465		1926.75	0.001271		1926.75	0.001387		1926.75	0.004061
1924.83	0.001293		1924.83	0.001011		1924.83	0.001436		1924.83	0.001274		1924.83	0.001368		1924.83	0.004014
1922.9	0.001306		1922.9	0.001066		1922.9	0.001473		1922.9	0.00127		1922.9	0.001357		1922.9	0.00402
1920.97	0.001411		1920.97	0.001205		1920.97	0.00158		1920.97	0.001247		1920.97	0.001381		1920.97	0.004119
1919.04	0.001579		1919.04	0.001346		1919.04	0.0017		1919.04	0.001188		1919.04	0.001409		1919.04	0.004241
1917.11	0.001729		1917.11	0.001415		1917.11	0.001799		1917.11	0.001125		1917.11	0.00142		1917.11	0.004296
1915.18	0.00181		1915.18	0.001412		1915.18	0.001873		1915.18	0.001107		1915.18	0.001424		1915.18	0.004265
1913.25	0.001824		1913.25	0.001392		1913.25	0.001903		1913.25	0.001146		1913.25	0.001423		1913.25	0.004181
1911.32	0.001797		1911.32	0.001411		1911.32	0.001889		1911.32	0.001231		1911.32	0.001413		1911.32	0.004116
1909.4	0.001774		1909.4	0.001492		1909.4	0.001877		1909.4	0.001333		1909.4	0.001407		1909.4	0.004142
1907.47	0.001794		1907.47	0.001604		1907.47	0.001901		1907.47	0.001426		1907.47	0.001416		1907.47	0.00427
1905.54	0.001843		1905.54	0.00168		1905.54	0.001922		1905.54	0.001474		1905.54	0.001424		1905.54	0.004408
1903.61	0.00187		1903.61	0.001672		1903.61	0.001885		1903.61	0.001459		1903.61	0.001421		1903.61	0.004451
1901.68	0.001842		1901.68	0.001606		1901.68	0.001791		1901.68	0.001411		1901.68	0.001423		1901.68	0.004386
1899.75	0.001783		1899.75	0.001547		1899.75	0.001701		1899.75	0.0014		1899.75	0.001451		1899.75	0.004282
1897.82	0.001742		1897.82	0.001539		1897.82	0.001672		1897.82	0.001467		1897.82	0.001507		1897.82	0.00422
1895.9	0.001751		1895.9	0.001585		1895.9	0.001696		1895.9	0.001586		1895.9	0.00158		1895.9	0.004242
1893.97	0.001805		1893.97	0.001664		1893.97	0.00173		1893.97	0.00169		1893.97	0.001643		1893.97	0.004316
1892.04	0.001874		1892.04	0.001748		1892.04	0.00175		1892.04	0.001723		1892.04	0.001666		1892.04	0.004362
1890.11	0.001935		1890.11	0.001814		1890.11	0.001788		1890.11	0.001703		1890.11	0.001667		1890.11	0.004359
1888.18	0.001986		1888.18	0.00186		1888.18	0.00189		1888.18	0.001711		1888.18	0.001699		1888.18	0.004377
1886.25	0.002038		1886.25	0.001887		1886.25	0.002039		1886.25	0.001774		1886.25	0.001771		1886.25	0.00445
1884.32	0.002086		1884.32	0.001889		1884.32	0.002169		1884.32	0.001839		1884.32	0.001847		1884.32	0.00454
1882.39	0.002099		1882.39	0.001854		1882.39	0.002237		1882.39	0.001845		1882.39	0.001895		1882.39	0.004599
1880.47	0.002063		1880.47	0.001782		1880.47	0.002243		1880.47	0.001782		1880.47	0.001912		1880.47	0.004612
1878.54	0.002		1878.54	0.001704		1878.54	0.002224		1878.54	0.001711		1878.54	0.001915		1878.54	0.004612
1876.61	0.001943		1876.61	0.001665		1876.61	0.002228		1876.61	0.0017		1876.61	0.001929		1876.61	0.004647
1874.68	0.001908		1874.68	0.001688		1874.68	0.002289		1874.68	0.001761		1874.68	0.001965		1874.68	0.004731
1872.75	0.001912		1872.75	0.001752		1872.75	0.002412		1872.75	0.00185		1872.75	0.002016		1872.75	0.004844
1870.82	0.001966		1870.82	0.001813		1870.82	0.002551		1870.82	0.001904		1870.82	0.002043		1870.82	0.004943
1868.89	0.00206		1868.89	0.001843		1868.89	0.002641		1868.89	0.001896		1868.89	0.002035		1868.89	0.005004
1866.96	0.002151		1866.96	0.001845		1866.96	0.002658		1866.96	0.001856		1866.96	0.002027		1866.96	0.005034
1865.04	0.002195		1865.04	0.001836		1865.04	0.002615		1865.04	0.001808		1865.04	0.002034		1865.04	0.00502
1863.11	0.002185		1863.11	0.00183		1863.11	0.002546		1863.11	0.001772		1863.11	0.002039		1863.11	0.004964
1861.18	0.002154		1861.18	0.001838		1861.18	0.002481		1861.18	0.001766		1861.18	0.002035		1861.18	0.004896
1859.25	0.002137		1859.25	0.001862		1859.25	0.002443		1859.25	0.001804		1859.25	0.002041		1859.25	0.004852
1857.32	0.002148		1857.32	0.001903		1857.32	0.002453		1857.32	0.001877		1857.32	0.002081		1857.32	0.004856
1855.39	0.002178		1855.39	0.001959		1855.39	0.002508		1855.39	0.00198		1855.39	0.00216		1855.39	0.004902
1853.46	0.002217		1853.46	0.002021		1853.46	0.002576		1853.46	0.0021		1853.46	0.002269		1853.46	0.004967
1851.54	0.002267		1851.54	0.002077		1851.54	0.002627		1851.54	0.002224		1851.54	0.0024		1851.54	0.005045
1849.61	0.00233		1849.61	0.002126		1849.61	0.002665		1849.61	0.002338		1849.61	0.002548		1849.61	0.005167
1847.68	0.0024		1847.68	0.002174		1847.68	0.002715		1847.68	0.002437		1847.68	0.002704		1847.68	0.005345
1845.75	0.002471		1845.75	0.002237		1845.75	0.002792		1845.75	0.002517		1845.75	0.00285		1845.75	0.005537
1843.82	0.002545		1843.82	0.002327		1843.82	0.002894		1843.82	0.002575		1843.82	0.002961		1843.82	0.005681
1841.89	0.002618		1841.89	0.002428		1841.89	0.003004		1841.89	0.002617		1841.89	0.003025		1841.89	0.005745
1839.96	0.002679		1839.96	0.002498		1839.96	0.003082		1839.96	0.002628		1839.96	0.003016		1839.96	0.005717
1838.03	0.002728		1838.03	0.002528		1838.03	0.00312		1838.03	0.002623		1838.03	0.002951		1838.03	0.005643
1836.11	0.002774		1836.11	0.002553		1836.11	0.003157		1836.11	0.00265		1836.11	0.002909		1836.11	0.005598
1834.18	0.002828		1834.18	0.002602		1834.18	0.003205		1834.18	0.002729		1834.18	0.002941		1834.18	0.005614
1832.25	0.002893		1832.25	0.002686		1832.25	0.003252		1832.25	0.002841		1832.25	0.003038		1832.25	0.005671
1830.32	0.002977		1830.32	0.002806		1830.32	0.00331		1830.32	0.002974		1830.32	0.003181		1830.32	0.005782
1828.39	0.003087		1828.39	0.00295		1828.39	0.003412		1828.39	0.00312		1828.39	0.003349		1828.39	0.005969
1826.46	0.003215		1826.46	0.00307		1826.46	0.003533		1826.46	0.00323		1826.46	0.003468		1826.46	0.006162
1824.53	0.003344		1824.53	0.003139		1824.53	0.003642		1824.53	0.003293		1824.53	0.003512		1824.53	0.006302
1822.61	0.003467		1822.61	0.003191		1822.61	0.003758		1822.61	0.003362		1822.61	0.003534		1822.61	0.006408
1820.68	0.003582		1820.68	0.003275		1820.68	0.003897		1820.68	0.003467		1820.68	0.003575		1820.68	0.006501
1818.75	0.003693		1818.75	0.003411		1818.75	0.004042		1818.75	0.0036		1818.75	0.003651		1818.75	0.006577
1816.82	0.00381		1816.82	0.003581		1816.82	0.004168		1816.82	0.003734		1816.82	0.003766		1816.82	0.006632
1814.89	0.003951		1814.89	0.003763		1814.89	0.004275		1814.89	0.003852		1814.89	0.003908		1814.89	0.006675
1812.96	0.004127		1812.96	0.003948		1812.96	0.004396		1812.96	0.003957		1812.96	0.00406		1812.96	0.006743
1811.03	0.004331		1811.03	0.004138		1811.03	0.00457		1811.03	0.004092		1811.03	0.004235		1811.03	0.006885
1809.1	0.004541		1809.1	0.004344		1809.1	0.004815		1809.1	0.004305		1809.1	0.004477		1809.1	0.007138
1807.18	0.004747		1807.18	0.004582		1807.18	0.00511		1807.18	0.004607		1807.18	0.00481		1807.18	0.007491
1805.25	0.004959		1805.25	0.004861		1805.25	0.005416		1805.25	0.004964		1805.25	0.005212		1805.25	0.007903
1803.32	0.005185		1803.32	0.005155		1803.32	0.005692		1803.32	0.005315		1803.32	0.005615		1803.32	0.008313
1801.39	0.005416		1801.39	0.005412		1801.39	0.005914		1801.39	0.005605		1801.39	0.005938		1801.39	0.008659
1799.46	0.00563		1799.46	0.005591		1799.46	0.006093		1799.46	0.005819		1799.46	0.006156		1799.46	0.008912
1797.53	0.005827		1797.53	0.005702		1797.53	0.006264		1797.53	0.00598		1797.53	0.006304		1797.53	0.009083
1795.6	0.00603		1795.6	0.005812		1795.6	0.006463		1795.6	0.006128		1795.6	0.006446		1795.6	0.009208
1793.67	0.00627		1793.67	0.006001		1793.67	0.006723		1793.67	0.006314		1793.67	0.00665		1793.67	0.009348
1791.75	0.006574		1791.75	0.006326		1791.75	0.007071		1791.75	0.006606		1791.75	0.006975		1791.75	0.009593
1789.82	0.00694		1789.82	0.006772		1789.82	0.007499		1789.82	0.007031		1789.82	0.007424		1789.82	0.009974
1787.89	0.007343		1787.89	0.007271		1787.89	0.007952		1787.89	0.00753		1787.89	0.007913		1787.89	0.010412
1785.96	0.007765		1785.96	0.007772		1785.96	0.008398		1785.96	0.008028		1785.96	0.00837		1785.96	0.010822
1784.03	0.008209		1784.03	0.008264		1784.03	0.008849		1784.03	0.00851		1784.03	0.008789		1784.03	0.011182
1782.1	0.008707		1782.1	0.008769		1782.1	0.009344		1782.1	0.009011		1782.1	0.009218		1782.1	0.011529
1780.17	0.009296		1780.17	0.009337		1780.17	0.009934		1780.17	0.009608		1780.17	0.009754		1780.17	0.011958
1778.25	0.01002		1778.25	0.010035		1778.25	0.010671		1778.25	0.010377		1778.25	0.010483		1778.25	0.012555
1776.32	0.010938		1776.32	0.010946		1776.32	0.011601		1776.32	0.011368		1776.32	0.011449		1776.32	0.013349
1774.39	0.012158		1774.39	0.012187		1774.39	0.012811		1774.39	0.012671		1774.39	0.012729		1774.39	0.014393
1772.46	0.013784		1772.46	0.01387		1772.46	0.014416		1772.46	0.014401		1772.46	0.014453		1772.46	0.015786
1770.53	0.015883		1770.53	0.016053		1770.53	0.016508		1770.53	0.016634		1770.53	0.016718		1770.53	0.017588
1768.6	0.018587		1768.6	0.01884		1768.6	0.019219		1768.6	0.019472		1768.6	0.01961		1768.6	0.019824
1766.67	0.022269		1766.67	0.02259		1766.67	0.022897		1766.67	0.02327		1766.67	0.023452		1766.67	0.022713
1764.74	0.027598		1764.74	0.027987		1764.74	0.028196		1764.74	0.028721		1764.74	0.028924		1764.74	0.026769
1762.82	0.035419		1762.82	0.035922		1762.82	0.035969		1762.82	0.036728		1762.82	0.03695		1762.82	0.032701
1760.89	0.046385		1760.89	0.047111		1760.89	0.04692		1760.89	0.048009		1760.89	0.048294		1760.89	0.0411
1758.96	0.060761		1758.96	0.061853		1758.96	0.061352		1758.96	0.062853		1758.96	0.063278		1758.96	0.052183
1757.03	0.078613		1757.03	0.080205		1757.03	0.079319		1757.03	0.081327		1757.03	0.081955		1757.03	0.06592
1755.1	0.09974		1755.1	0.10191		1755.1	0.100571		1755.1	0.103226		1755.1	0.104077		1755.1	0.082021
1753.17	0.12382		1753.17	0.126588		1753.17	0.124702		1753.17	0.128174		1753.17	0.129205		1753.17	0.100033
1751.24	0.15014		1751.24	0.153499		1751.24	0.15094		1751.24	0.155379		1751.24	0.156487		1751.24	0.119258
1749.32	0.176151		1749.32	0.18007		1749.32	0.176772		1749.32	0.182219		1749.32	0.183307		1749.32	0.137855
1747.39	0.197393		1747.39	0.201772		1747.39	0.197818		1747.39	0.204144		1747.39	0.205192		1747.39	0.152813
1745.46	0.209996		1745.46	0.214613		1745.46	0.210216		1745.46	0.217166		1745.46	0.218203		1745.46	0.161584
1743.53	0.212308		1743.53	0.216839		1743.53	0.212269		1743.53	0.219555		1743.53	0.220559		1743.53	0.163128
1741.6	0.204654		1741.6	0.208776		1741.6	0.204309		1741.6	0.211647		1741.6	0.212522		1741.6	0.15773
1739.67	0.188802		1739.67	0.192309		1739.67	0.188181		1739.67	0.195283		1739.67	0.195909		1739.67	0.146618
1737.74	0.16731		1737.74	0.170136		1737.74	0.166523		1737.74	0.173066		1737.74	0.17339		1737.74	0.131511
1735.81	0.142382		1735.81	0.144565		1735.81	0.141603		1735.81	0.14722		1735.81	0.1473		1735.81	0.113889
1733.89	0.116202		1733.89	0.117847		1733.89	0.115637		1733.89	0.120013		1733.89	0.119997		1733.89	0.095302
1731.96	0.092135		1731.96	0.093399		1731.96	0.091913		1731.96	0.094964		1731.96	0.094971		1731.96	0.078149
1730.03	0.072917		1730.03	0.073942		1730.03	0.07303		1730.03	0.074905		1730.03	0.074974		1730.03	0.06435
1728.1	0.058892		1728.1	0.059759		1728.1	0.059279		1728.1	0.060231		1728.1	0.060374		1728.1	0.054219
1726.17	0.049003		1726.17	0.049716		1726.17	0.049585		1726.17	0.049868		1726.17	0.050089		1726.17	0.047071
1724.24	0.041947		1724.24	0.042469		1724.24	0.042635		1724.24	0.042476		1724.24	0.042759		1724.24	0.042013
1722.31	0.036707		1722.31	0.037016		1722.31	0.037432		1722.31	0.037012		1722.31	0.037323		1722.31	0.038336
1720.38	0.032588		1720.38	0.03269		1720.38	0.033309		1720.38	0.03274		1720.38	0.033041		1720.38	0.035533
1718.46	0.029124		1718.46	0.029029		1718.46	0.029831		1718.46	0.029147		1718.46	0.02942		1718.46	0.033281
1716.53	0.02617		1716.53	0.02588		1716.53	0.026884		1716.53	0.026056		1716.53	0.026319		1716.53	0.031486
1714.6	0.023859		1714.6	0.023375		1714.6	0.024593		1714.6	0.023571		1714.6	0.023849		1714.6	0.030153
1712.67	0.022242		1712.67	0.021582		1712.67	0.022984		1712.67	0.021753		1712.67	0.022043		1712.67	0.02924
1710.74	0.021176		1710.74	0.020378		1710.74	0.021918		1710.74	0.0205		1710.74	0.020792		1710.74	0.028675
1708.81	0.020444		1708.81	0.019563		1708.81	0.021214		1708.81	0.019643		1708.81	0.019951		1708.81	0.028421
1706.88	0.019845		1706.88	0.018938		1706.88	0.020714		1706.88	0.01901		1706.88	0.019387		1706.88	0.02846
1704.96	0.01924		1704.96	0.018342		1704.96	0.020303		1704.96	0.018457		1704.96	0.018975		1704.96	0.028749
1703.03	0.018557		1703.03	0.017644		1703.03	0.019849		1703.03	0.01783		1703.03	0.01852		1703.03	0.029122
1701.1	0.017774		1701.1	0.016762		1701.1	0.019224		1701.1	0.016999		1701.1	0.017824		1701.1	0.029375
1699.17	0.016923		1699.17	0.015731		1699.17	0.018406		1699.17	0.01597		1699.17	0.016849		1699.17	0.02943
1697.24	0.016066		1697.24	0.01468		1697.24	0.017484		1697.24	0.014848		1697.24	0.015699		1697.24	0.029309
1695.31	0.015279		1695.31	0.013745		1695.31	0.016607		1695.31	0.013782		1695.31	0.014556		1695.31	0.029128
1693.38	0.014637		1693.38	0.013006		1693.38	0.015885		1693.38	0.012881		1693.38	0.013577		1693.38	0.029017
1691.45	0.014171		1691.45	0.012473		1691.45	0.015331		1691.45	0.012141		1691.45	0.012783		1691.45	0.029029
1689.53	0.013843		1689.53	0.012108		1689.53	0.014927		1689.53	0.01154		1689.53	0.012153		1689.53	0.029217
1687.6	0.013581		1687.6	0.011849		1687.6	0.014647		1687.6	0.01106		1687.6	0.011655		1687.6	0.029608
1685.67	0.013322		1685.67	0.01161		1685.67	0.014445		1685.67	0.010658		1685.67	0.011244		1685.67	0.030182
1683.74	0.013063		1683.74	0.01134		1683.74	0.014312		1683.74	0.01033		1683.74	0.010937		1683.74	0.03092
1681.81	0.012858		1681.81	0.011063		1681.81	0.01427		1681.81	0.010104		1681.81	0.010756		1681.81	0.031729
1679.88	0.012734		1679.88	0.010815		1679.88	0.014291		1679.88	0.00994		1679.88	0.010625		1679.88	0.03246
1677.95	0.012703		1677.95	0.010627		1677.95	0.014357		1677.95	0.009795		1677.95	0.010496		1677.95	0.033105
1676.03	0.012766		1676.03	0.010517		1676.03	0.014455		1676.03	0.009651		1676.03	0.010361		1676.03	0.033758
1674.1	0.012903		1674.1	0.010487		1674.1	0.014564		1674.1	0.009514		1674.1	0.010219		1674.1	0.034494
1672.17	0.013081		1672.17	0.010509		1672.17	0.014638		1672.17	0.009377		1672.17	0.010042		1672.17	0.035284
1670.24	0.013279		1670.24	0.010557		1670.24	0.014685		1670.24	0.009256		1670.24	0.00985		1670.24	0.036105
1668.31	0.013499		1668.31	0.010651		1668.31	0.014794		1668.31	0.009228		1668.31	0.009767		1668.31	0.03699
1666.38	0.013752		1666.38	0.01082		1666.38	0.015023		1666.38	0.00932		1666.38	0.009845		1666.38	0.037906
1664.45	0.014072		1664.45	0.011082		1664.45	0.01537		1664.45	0.009509		1664.45	0.010048		1664.45	0.038842
1662.52	0.014494		1662.52	0.011452		1662.52	0.015837		1662.52	0.009817		1662.52	0.010397		1662.52	0.039889
1660.6	0.014989		1660.6	0.0119		1660.6	0.016386		1660.6	0.010257		1660.6	0.010904		1660.6	0.041057
1658.67	0.015459		1658.67	0.012335		1658.67	0.016911		1658.67	0.010737		1658.67	0.011445		1658.67	0.042181
1656.74	0.015825		1656.74	0.012676		1656.74	0.017326		1656.74	0.011148		1656.74	0.011865		1656.74	0.043164
1654.81	0.01606		1654.81	0.012886		1654.81	0.01763		1654.81	0.011444		1654.81	0.012114		1654.81	0.044085
1652.88	0.016177		1652.88	0.012976		1652.88	0.017866		1652.88	0.011628		1652.88	0.012251		1652.88	0.045051
1650.95	0.016181		1650.95	0.01294		1650.95	0.017997		1650.95	0.011639		1650.95	0.012261		1650.95	0.045898
1649.02	0.016052		1649.02	0.012715		1649.02	0.017864		1649.02	0.011317		1649.02	0.011959		1649.02	0.046314
1647.1	0.015793		1647.1	0.012303		1647.1	0.017456		1647.1	0.010712		1647.1	0.011368		1647.1	0.046354
1645.17	0.015463		1645.17	0.011829		1645.17	0.016973		1645.17	0.010099		1645.17	0.010773		1645.17	0.046316
1643.24	0.015135		1643.24	0.011427		1643.24	0.016563		1643.24	0.009648		1643.24	0.010324		1643.24	0.046281
1641.31	0.014842		1641.31	0.011125		1641.31	0.016227		1641.31	0.009343		1641.31	0.009983		1641.31	0.046186
1639.38	0.014576		1639.38	0.010876		1639.38	0.015898		1639.38	0.009102		1639.38	0.009672		1639.38	0.045992
1637.45	0.014314		1637.45	0.01063		1637.45	0.015536		1637.45	0.008868		1637.45	0.009362		1637.45	0.045733
1635.52	0.014044		1635.52	0.010387		1635.52	0.015176		1635.52	0.008649		1635.52	0.0091		1635.52	0.045486
1633.59	0.013774		1633.59	0.010186		1633.59	0.014886		1633.59	0.008487		1633.59	0.008922		1633.59	0.045251
1631.67	0.013516		1631.67	0.010026		1631.67	0.014651		1631.67	0.008351		1631.67	0.008759		1631.67	0.044898
1629.74	0.013263		1629.74	0.009879		1629.74	0.01443		1629.74	0.008217		1629.74	0.008576		1629.74	0.044361
1627.81	0.01299		1627.81	0.009725		1627.81	0.014194		1627.81	0.008082		1627.81	0.008406		1627.81	0.043669
1625.88	0.012675		1625.88	0.009551		1625.88	0.013915		1625.88	0.00795		1625.88	0.008271		1625.88	0.042857
1623.95	0.012325		1623.95	0.009356		1623.95	0.013581		1623.95	0.007819		1623.95	0.008162		1623.95	0.041944
1622.02	0.011968		1622.02	0.009155		1622.02	0.013219		1622.02	0.007704		1622.02	0.008087		1622.02	0.040985
1620.09	0.011632		1620.09	0.00895		1620.09	0.012845		1620.09	0.007571		1620.09	0.008004		1620.09	0.039974
1618.16	0.011316		1618.16	0.008712		1618.16	0.012445		1618.16	0.007369		1618.16	0.007845		1618.16	0.038848
1616.24	0.011002		1616.24	0.008432		1616.24	0.012046		1616.24	0.007133		1616.24	0.007634		1616.24	0.037654
1614.31	0.01068		1614.31	0.008133		1614.31	0.011679		1614.31	0.006917		1614.31	0.007411		1614.31	0.036485
1612.38	0.010347		1612.38	0.007828		1612.38	0.011315		1612.38	0.006696		1612.38	0.007135		1612.38	0.035314
1610.45	0.010021		1610.45	0.007538		1610.45	0.010928		1610.45	0.006449		1610.45	0.006795		1610.45	0.034115
1608.52	0.009728		1608.52	0.00729		1608.52	0.010538		1608.52	0.006213		1608.52	0.006464		1608.52	0.032947
1606.59	0.009473		1606.59	0.007103		1606.59	0.010182		1606.59	0.006024		1606.59	0.006215		1606.59	0.031876
1604.66	0.009233		1604.66	0.006957		1604.66	0.009865		1604.66	0.005878		1604.66	0.006049		1604.66	0.030887
1602.74	0.00898		1602.74	0.00682		1602.74	0.009571		1602.74	0.005746		1602.74	0.005921		1602.74	0.029937
1600.81	0.008712		1600.81	0.006672		1600.81	0.009291		1600.81	0.005618		1600.81	0.005801		1600.81	0.029018
1598.88	0.008442		1598.88	0.006509		1598.88	0.009027		1598.88	0.005495		1598.88	0.005672		1598.88	0.028138
1596.95	0.008187		1596.95	0.006347		1596.95	0.008791		1596.95	0.005378		1596.95	0.005541		1596.95	0.027311
1595.02	0.007972		1595.02	0.006207		1595.02	0.008599		1595.02	0.005281		1595.02	0.005442		1595.02	0.026568
1593.09	0.007812		1593.09	0.006099		1593.09	0.008453		1593.09	0.005209		1593.09	0.005392		1593.09	0.025922
1591.16	0.007701		1591.16	0.006013		1591.16	0.008331		1591.16	0.005155		1591.16	0.005364		1591.16	0.025338
1589.23	0.007615		1589.23	0.005937		1589.23	0.00821		1589.23	0.005117		1589.23	0.005326		1589.23	0.024776
1587.31	0.007545		1587.31	0.005869		1587.31	0.008086		1587.31	0.005103		1587.31	0.005277		1587.31	0.024242
1585.38	0.007491		1585.38	0.005818		1585.38	0.007978		1585.38	0.005123		1585.38	0.005254		1585.38	0.02377
1583.45	0.007454		1583.45	0.005789		1583.45	0.007915		1583.45	0.005178		1583.45	0.005295		1583.45	0.023386
1581.52	0.00742		1581.52	0.005776		1581.52	0.007899		1581.52	0.005254		1581.52	0.005401		1581.52	0.023068
1579.59	0.007365		1579.59	0.00576		1579.59	0.007891		1579.59	0.005314		1579.59	0.005526		1579.59	0.022759
1577.66	0.007278		1577.66	0.005729		1577.66	0.007865		1577.66	0.005343		1577.66	0.005636		1577.66	0.022434
1575.73	0.007171		1575.73	0.005694		1575.73	0.007845		1575.73	0.005381		1575.73	0.00576		1575.73	0.022156
1573.81	0.00707		1573.81	0.005672		1573.81	0.007852		1573.81	0.00545		1573.81	0.005889		1573.81	0.021949
1571.88	0.006984		1571.88	0.00565		1571.88	0.007838		1571.88	0.005487		1571.88	0.005935		1571.88	0.02171
1569.95	0.006913		1569.95	0.005628		1569.95	0.007786		1569.95	0.005477		1569.95	0.005905		1569.95	0.021418
1568.02	0.006861		1568.02	0.005633		1568.02	0.00775		1568.02	0.0055		1568.02	0.005915		1568.02	0.021182
1566.09	0.006829		1566.09	0.005682		1566.09	0.007773		1566.09	0.005604		1566.09	0.006005		1566.09	0.021043
1564.16	0.006822		1564.16	0.005767		1564.16	0.00786		1564.16	0.005779		1564.16	0.006137		1564.16	0.020959
1562.23	0.006838		1562.23	0.005843		1562.23	0.007979		1562.23	0.005962		1562.23	0.00626		1562.23	0.020875
1560.3	0.006865		1560.3	0.005866		1560.3	0.008084		1560.3	0.006089		1560.3	0.006359		1560.3	0.020781
1558.38	0.006886		1558.38	0.005843		1558.38	0.008175		1558.38	0.006175		1558.38	0.0065		1558.38	0.020769
1556.45	0.006889		1556.45	0.005814		1556.45	0.008246		1556.45	0.006237		1556.45	0.006675		1556.45	0.020842
1554.52	0.00687		1554.52	0.005781		1554.52	0.00825		1554.52	0.006227		1554.52	0.006738		1554.52	0.020818
1552.59	0.006837		1552.59	0.005744		1552.59	0.008192		1552.59	0.006156		1552.59	0.006677		1552.59	0.02064
1550.66	0.006793		1550.66	0.005711		1550.66	0.0081		1550.66	0.006071		1550.66	0.00657		1550.66	0.020374
1548.73	0.006747		1548.73	0.005701		1548.73	0.008007		1548.73	0.006019		1548.73	0.006511		1548.73	0.020115
1546.8	0.00671		1546.8	0.005713		1546.8	0.007912		1546.8	0.006		1546.8	0.006506		1546.8	0.019859
1544.87	0.006691		1544.87	0.005731		1544.87	0.007809		1544.87	0.005985		1544.87	0.006504		1544.87	0.019555
1542.95	0.006693		1542.95	0.005747		1542.95	0.00774		1542.95	0.005977		1542.95	0.0065		1542.95	0.019258
1541.02	0.006713		1541.02	0.005768		1541.02	0.007759		1541.02	0.005989		1541.02	0.006524		1541.02	0.019098
1539.09	0.006737		1539.09	0.005822		1539.09	0.007901		1539.09	0.006086		1539.09	0.006667		1539.09	0.019201
1537.16	0.006758		1537.16	0.005891		1537.16	0.008078		1537.16	0.006229		1537.16	0.006864		1537.16	0.019394
1535.23	0.006784		1535.23	0.005935		1535.23	0.008171		1535.23	0.006294		1535.23	0.006943		1535.23	0.019408
1533.3	0.006821		1533.3	0.005967		1533.3	0.008182		1533.3	0.006289		1533.3	0.00691		1533.3	0.019244
1531.37	0.006859		1531.37	0.00603		1531.37	0.008185		1531.37	0.006321		1531.37	0.006902		1531.37	0.019084
1529.45	0.006884		1529.45	0.006131		1529.45	0.008199		1529.45	0.006419		1529.45	0.006962		1529.45	0.018984
1527.52	0.006908		1527.52	0.006257		1527.52	0.00823		1527.52	0.006571		1527.52	0.007105		1527.52	0.018941
1525.59	0.006943		1525.59	0.006392		1525.59	0.008292		1525.59	0.006761		1525.59	0.007341		1525.59	0.018959
1523.66	0.006986		1523.66	0.006489		1523.66	0.008361		1523.66	0.006928		1523.66	0.0076		1523.66	0.018986
1521.73	0.007027		1521.73	0.006509		1521.73	0.008407		1521.73	0.007036		1521.73	0.007783		1521.73	0.018978
1519.8	0.007073		1519.8	0.006463		1519.8	0.008421		1519.8	0.007083		1519.8	0.007843		1519.8	0.018935
1517.87	0.007112		1517.87	0.006391		1517.87	0.008385		1517.87	0.007038		1517.87	0.007749		1517.87	0.018811
1515.94	0.007126		1515.94	0.006348		1515.94	0.008342		1515.94	0.006961		1515.94	0.007592		1515.94	0.018647
1514.02	0.007129		1514.02	0.006369		1514.02	0.008358		1514.02	0.006965		1514.02	0.007494		1514.02	0.01851
1512.09	0.007162		1512.09	0.006446		1512.09	0.008417		1512.09	0.007064		1512.09	0.007452		1512.09	0.018349
1510.16	0.007256		1510.16	0.00655		1510.16	0.008475		1510.16	0.007197		1510.16	0.007419		1510.16	0.018115
1508.23	0.007409		1508.23	0.006674		1508.23	0.008538		1508.23	0.007325		1508.23	0.007428		1508.23	0.017901
1506.3	0.007582		1506.3	0.006836		1506.3	0.00869		1506.3	0.007489		1506.3	0.007613		1506.3	0.017922
1504.37	0.007727		1504.37	0.007024		1504.37	0.008939		1504.37	0.007705		1504.37	0.007982		1504.37	0.018216
1502.44	0.007833		1502.44	0.007185		1502.44	0.009153		1502.44	0.007859		1502.44	0.008302		1502.44	0.018507
1500.52	0.00793		1500.52	0.007318		1500.52	0.009269		1500.52	0.007909		1500.52	0.008447		1500.52	0.018626
1498.59	0.00806		1498.59	0.007461		1498.59	0.009325		1498.59	0.007918		1498.59	0.008468		1498.59	0.018597
1496.66	0.008244		1496.66	0.007652		1496.66	0.009403		1496.66	0.007986		1496.66	0.008494		1496.66	0.018532
1494.73	0.008473		1494.73	0.007894		1494.73	0.009553		1494.73	0.008152		1494.73	0.008585		1494.73	0.018491
1492.8	0.00873		1492.8	0.00818		1492.8	0.009764		1492.8	0.008372		1492.8	0.008704		1492.8	0.018443
1490.87	0.009025		1490.87	0.008511		1490.87	0.010026		1490.87	0.008622		1490.87	0.008845		1490.87	0.018408
1488.94	0.009383		1488.94	0.008894		1488.94	0.010346		1488.94	0.008934		1488.94	0.009086		1488.94	0.018505
1487.01	0.0098		1487.01	0.009306		1487.01	0.010695		1487.01	0.00931		1487.01	0.009452		1487.01	0.018768
1485.09	0.010258		1485.09	0.009741		1485.09	0.011059		1485.09	0.009732		1485.09	0.009899		1485.09	0.019118
1483.16	0.010819		1483.16	0.010281		1483.16	0.011525		1483.16	0.010282		1483.16	0.010461		1483.16	0.019543
1481.23	0.011711		1481.23	0.011168		1481.23	0.012356		1481.23	0.01123		1481.23	0.011388		1481.23	0.020241
1479.3	0.013427		1479.3	0.012897		1479.3	0.014049		1479.3	0.013099		1479.3	0.013202		1479.3	0.021636
1477.37	0.016792		1477.37	0.016293		1477.37	0.017385		1477.37	0.016694		1477.37	0.016717		1477.37	0.024345
1475.44	0.022809		1475.44	0.022371		1475.44	0.02332		1475.44	0.022974		1475.44	0.022913		1475.44	0.029071
1473.51	0.032008		1473.51	0.03168		1473.51	0.032373		1473.51	0.032435		1473.51	0.032322		1473.51	0.036156
1471.58	0.043495		1471.58	0.043334		1471.58	0.043703		1471.58	0.04419		1471.58	0.044089		1471.58	0.044928
1469.66	0.055059		1469.66	0.055081		1469.66	0.055149		1469.66	0.056025		1469.66	0.055984		1469.66	0.05373
1467.73	0.064766		1467.73	0.064925		1467.73	0.064761		1467.73	0.065968		1467.73	0.065969		1467.73	0.061086
1465.8	0.071639		1465.8	0.071885		1465.8	0.071569		1465.8	0.073049		1465.8	0.073028		1465.8	0.066298
1463.87	0.075452		1463.87	0.075772		1463.87	0.075387		1463.87	0.07707		1463.87	0.076997		1463.87	0.069256
1461.94	0.07658		1461.94	0.076967		1461.94	0.076584		1461.94	0.078356		1461.94	0.078251		1461.94	0.07018
1460.01	0.075683		1460.01	0.076096		1460.01	0.075768		1460.01	0.077491		1460.01	0.077392		1460.01	0.069462
1458.08	0.073262		1458.08	0.073652		1458.08	0.073439		1458.08	0.074989		1458.08	0.074944		1458.08	0.067533
1456.16	0.069648		1456.16	0.070003		1456.16	0.069959		1456.16	0.071256		1456.16	0.07131		1456.16	0.064787
1454.23	0.065293		1454.23	0.065632		1454.23	0.065735		1454.23	0.066733		1454.23	0.066897		1454.23	0.061538
1452.3	0.060754		1452.3	0.061085		1452.3	0.061257		1452.3	0.061947		1452.3	0.062195		1452.3	0.058097
1450.37	0.056534		1450.37	0.056852		1450.37	0.057019		1450.37	0.057433		1450.37	0.057728		1450.37	0.05482
1448.44	0.052991		1448.44	0.053275		1448.44	0.053422		1448.44	0.053622		1448.44	0.053934		1448.44	0.052033
1446.51	0.05026		1446.51	0.050488		1446.51	0.05065		1446.51	0.050708		1446.51	0.051025		1446.51	0.049903
1444.58	0.048225		1444.58	0.048393		1444.58	0.048603		1444.58	0.048585		1444.58	0.048906		1444.58	0.048361
1442.65	0.046585		1442.65	0.046707		1442.65	0.046971		1442.65	0.046935		1442.65	0.047244		1442.65	0.047159
1440.73	0.044989		1440.73	0.045089		1440.73	0.045397		1440.73	0.045381		1440.73	0.045657		1440.73	0.046017
1438.8	0.043149		1438.8	0.043237		1438.8	0.043582		1438.8	0.043584		1438.8	0.043816		1438.8	0.044692
1436.87	0.040915		1436.87	0.040982		1436.87	0.041372		1436.87	0.041341		1436.87	0.041546		1436.87	0.043055
1434.94	0.038346		1434.94	0.038363		1434.94	0.038819		1434.94	0.038686		1434.94	0.038897		1434.94	0.04113
1433.01	0.035622		1433.01	0.03555		1433.01	0.036093		1433.01	0.035797		1433.01	0.03603		1433.01	0.039017
1431.08	0.032937		1431.08	0.032746		1431.08	0.033388		1431.08	0.03291		1431.08	0.033159		1431.08	0.036883
1429.15	0.030558		1429.15	0.030251		1429.15	0.030991		1429.15	0.030367		1429.15	0.030622		1429.15	0.035014
1427.23	0.028811		1427.23	0.028423		1427.23	0.02924		1427.23	0.028545		1427.23	0.0288		1427.23	0.033706
1425.3	0.027901		1425.3	0.027485		1425.3	0.028336		1425.3	0.027647		1425.3	0.027902		1425.3	0.033095
1423.37	0.027799		1423.37	0.027408		1423.37	0.02825		1423.37	0.027615		1423.37	0.027883		1423.37	0.033137
1421.44	0.02823		1421.44	0.027876		1421.44	0.028684		1421.44	0.028109		1421.44	0.028397		1421.44	0.033564
1419.51	0.028721		1419.51	0.02837		1419.51	0.029137		1419.51	0.028587		1419.51	0.02887		1419.51	0.033948
1417.58	0.028743		1417.58	0.028351		1417.58	0.029093		1417.58	0.028514		1417.58	0.028758		1417.58	0.03389
1415.65	0.027978		1415.65	0.027526		1415.65	0.028266		1415.65	0.027607		1415.65	0.027803		1415.65	0.033187
1413.72	0.026537		1413.72	0.026024		1413.72	0.026779		1413.72	0.026005		1413.72	0.026169		1413.72	0.031952
1411.8	0.02487		1411.8	0.024296		1411.8	0.02508		1411.8	0.024185		1411.8	0.024334		1411.8	0.030556
1409.87	0.02352		1409.87	0.022889		1409.87	0.023701		1409.87	0.022712		1409.87	0.022852		1409.87	0.029424
1407.94	0.022829		1407.94	0.022155		1407.94	0.022982		1407.94	0.021942		1407.94	0.022072		1407.94	0.028814
1406.01	0.022775		1406.01	0.022086		1406.01	0.022909		1406.01	0.021868		1406.01	0.021994		1406.01	0.028717
1404.08	0.023035		1404.08	0.02237		1404.08	0.023186		1404.08	0.022197		1404.08	0.022325		1404.08	0.028927
1402.15	0.023237		1402.15	0.022622		1402.15	0.02344		1402.15	0.022544		1402.15	0.02266		1402.15	0.029152
1400.22	0.023185		1400.22	0.022637		1400.22	0.023461		1400.22	0.022669		1400.22	0.022744		1400.22	0.029203
1398.29	0.022929		1398.29	0.022446		1398.29	0.023282		1398.29	0.022576		1398.29	0.022591		1398.29	0.029091
1396.37	0.022675		1396.37	0.022232		1396.37	0.023079		1396.37	0.02242		1396.37	0.022386		1396.37	0.028945
1394.44	0.022662		1394.44	0.022222		1394.44	0.023078		1394.44	0.022419		1394.44	0.022375		1394.44	0.028937
1392.51	0.023093		1392.51	0.022637		1392.51	0.023496		1392.51	0.022808		1392.51	0.022806		1392.51	0.029242
1390.58	0.024136		1390.58	0.023663		1390.58	0.0245		1390.58	0.02379		1390.58	0.023855		1390.58	0.029978
1388.65	0.02593		1388.65	0.025453		1388.65	0.026226		1388.65	0.025532		1388.65	0.025649		1388.65	0.03125
1386.72	0.028521		1386.72	0.028063		1386.72	0.028738		1386.72	0.028115		1386.72	0.028252		1386.72	0.033141
1384.79	0.031781		1384.79	0.031368		1384.79	0.031934		1384.79	0.031427		1384.79	0.031559		1384.79	0.035592
1382.87	0.035418		1382.87	0.03507		1382.87	0.035513		1382.87	0.035149		1382.87	0.035263		1382.87	0.03836
1380.94	0.038932		1380.94	0.038664		1380.94	0.038966		1380.94	0.038753		1380.94	0.038845		1380.94	0.041043
1379.01	0.041615		1379.01	0.041429		1379.01	0.041592		1379.01	0.04151		1379.01	0.041583		1379.01	0.043097
1377.08	0.042875		1377.08	0.042744		1377.08	0.04281		1377.08	0.042804		1377.08	0.042864		1377.08	0.044061
1375.15	0.042664		1375.15	0.042545		1375.15	0.042583		1375.15	0.042582		1375.15	0.042638		1375.15	0.043901
1373.22	0.041544		1373.22	0.041407		1373.22	0.041484		1373.22	0.041438		1373.22	0.041499		1373.22	0.043068
1371.29	0.040261		1371.29	0.040095		1371.29	0.040249		1371.29	0.040134		1371.29	0.040207		1371.29	0.042125
1369.36	0.039266		1369.36	0.039072		1369.36	0.039303		1369.36	0.039117		1369.36	0.039201		1369.36	0.041387
1367.44	0.038636		1367.44	0.038426		1367.44	0.038721		1367.44	0.038479		1367.44	0.038581		1367.44	0.040925
1365.51	0.038265		1365.51	0.038051		1365.51	0.038391		1365.51	0.038113		1365.51	0.038236		1365.51	0.04066
1363.58	0.038035		1363.58	0.037818		1363.58	0.038183		1363.58	0.037876		1363.58	0.03802		1363.58	0.040486
1361.65	0.037884		1361.65	0.037655		1361.65	0.038029		1361.65	0.037697		1361.65	0.03786		1361.65	0.040357
1359.72	0.037787		1359.72	0.03753		1359.72	0.037892		1359.72	0.037546		1359.72	0.037724		1359.72	0.040237
1357.79	0.037724		1357.79	0.037434		1357.79	0.037762		1357.79	0.037413		1357.79	0.037584		1357.79	0.040098
1355.86	0.037672		1355.86	0.03736		1355.86	0.037648		1355.86	0.0373		1355.86	0.037446		1355.86	0.039952
1353.94	0.037594		1353.94	0.037283		1353.94	0.03755		1353.94	0.037199		1353.94	0.037315		1353.94	0.039817
1352.01	0.037436		1352.01	0.037145		1352.01	0.037422		1352.01	0.037057		1352.01	0.037154		1352.01	0.039667
1350.08	0.037149		1350.08	0.036885		1350.08	0.037195		1350.08	0.03681		1350.08	0.036898		1350.08	0.039453
1348.15	0.036714		1348.15	0.03647		1348.15	0.036832		1348.15	0.036427		1348.15	0.036516		1348.15	0.039154
1346.22	0.036155		1346.22	0.03591		1346.22	0.03634		1346.22	0.035913		1346.22	0.036014		1346.22	0.03877
1344.29	0.035502		1344.29	0.035238		1344.29	0.035735		1344.29	0.03527		1344.29	0.035386		1344.29	0.038309
1342.36	0.034762		1342.36	0.034464		1342.36	0.03502		1342.36	0.034492		1342.36	0.034605		1342.36	0.037767
1340.43	0.03392		1340.43	0.033585		1340.43	0.03419		1340.43	0.033589		1340.43	0.033666		1340.43	0.037137
1338.51	0.033013		1338.51	0.032643		1338.51	0.033286		1338.51	0.032646		1338.51	0.032665		1338.51	0.036457
1336.58	0.032163		1336.58	0.031754		1336.58	0.032417		1336.58	0.031791		1336.58	0.031754		1336.58	0.035813
1334.65	0.031511		1334.65	0.031064		1334.65	0.03172		1334.65	0.031139		1334.65	0.031063		1334.65	0.035302
1332.72	0.031161		1332.72	0.030687		1332.72	0.031311		1332.72	0.030783		1332.72	0.030691		1332.72	0.035024
1330.79	0.031164		1330.79	0.030682		1330.79	0.031259		1330.79	0.030783		1330.79	0.030699		1330.79	0.03503
1328.86	0.031509		1328.86	0.03104		1328.86	0.03157		1328.86	0.031136		1328.86	0.031084		1328.86	0.035305
1326.93	0.032126		1326.93	0.031688		1326.93	0.032191		1326.93	0.031777		1326.93	0.031771		1326.93	0.035785
1325.01	0.032905		1325.01	0.032514		1325.01	0.033014		1325.01	0.032594		1325.01	0.032636		1325.01	0.036387
1323.08	0.033724		1323.08	0.033382		1323.08	0.033892		1323.08	0.033443		1323.08	0.033529		1323.08	0.037017
1321.15	0.034467		1321.15	0.034161		1321.15	0.034677		1321.15	0.034194		1321.15	0.03431		1321.15	0.037585
1319.22	0.035055		1319.22	0.034756		1319.22	0.035275		1319.22	0.034773		1319.22	0.034904		1319.22	0.038034
1317.29	0.035465		1317.29	0.035149		1317.29	0.035672		1317.29	0.035177		1317.29	0.035308		1317.29	0.038353
1315.36	0.035736		1315.36	0.035387		1315.36	0.035909		1315.36	0.03545		1315.36	0.035565		1315.36	0.038552
1313.43	0.035934		1313.43	0.035553		1313.43	0.03607		1313.43	0.035663		1313.43	0.035744		1313.43	0.038674
1311.5	0.036122		1311.5	0.035724		1311.5	0.036238		1311.5	0.035883		1311.5	0.035919		1311.5	0.03878
1309.58	0.036348		1309.58	0.035952		1309.58	0.036457		1309.58	0.036143		1309.58	0.036133		1309.58	0.038904
1307.65	0.036629		1307.65	0.036258		1307.65	0.03673		1307.65	0.036445		1307.65	0.036397		1307.65	0.03905
1305.72	0.03695		1305.72	0.036623		1305.72	0.037035		1305.72	0.036774		1305.72	0.036703		1305.72	0.039214
1303.79	0.037272		1303.79	0.036993		1303.79	0.037336		1303.79	0.037098		1303.79	0.037019		1303.79	0.039386
1301.86	0.037552		1301.86	0.037311		1301.86	0.037597		1301.86	0.037383		1301.86	0.037311		1301.86	0.039562
1299.93	0.037768		1299.93	0.037549		1299.93	0.037794		1299.93	0.037604		1299.93	0.037555		1299.93	0.039742
1298	0.037933		1298	0.03772		1298	0.037936		1298	0.037762		1298	0.037748		1298	0.039916
1296.07	0.038085		1296.07	0.037872		1296.07	0.038065		1296.07	0.0379		1296.07	0.037914		1296.07	0.040076
1294.15	0.038287		1294.15	0.03807		1294.15	0.038254		1294.15	0.038096		1294.15	0.038119		1294.15	0.040243
1292.22	0.03862		1292.22	0.038397		1292.22	0.038589		1292.22	0.038443		1292.22	0.038457		1292.22	0.040475
1290.29	0.039176		1290.29	0.03895		1290.29	0.039157		1290.29	0.03903		1290.29	0.039026		1290.29	0.040851
1288.36	0.04003		1288.36	0.039826		1288.36	0.040032		1288.36	0.039923		1288.36	0.03991		1288.36	0.041448
1286.43	0.041197		1286.43	0.041047		1286.43	0.04122		1286.43	0.041124		1286.43	0.041128		1286.43	0.0423
1284.5	0.04259		1284.5	0.04251		1284.5	0.042617		1284.5	0.042533		1284.5	0.042579		1284.5	0.043347
1282.57	0.04402		1282.57	0.043997		1282.57	0.044029		1282.57	0.043961		1282.57	0.044048		1282.57	0.044436
1280.65	0.045269		1280.65	0.045267		1280.65	0.045251		1280.65	0.045188		1280.65	0.045293		1280.65	0.045381
1278.72	0.046179		1278.72	0.046166		1278.72	0.046149		1278.72	0.046066		1278.72	0.046169		1278.72	0.046058
1276.79	0.046741		1276.79	0.046703		1276.79	0.046719		1276.79	0.046605		1276.79	0.0467		1276.79	0.046472
1274.86	0.047095		1274.86	0.047031		1274.86	0.047092		1274.86	0.046957		1274.86	0.047052		1274.86	0.046739
1272.93	0.047454		1272.93	0.047354		1272.93	0.047454		1272.93	0.047323		1272.93	0.047425		1272.93	0.047014
1271	0.047976		1271	0.04782		1271	0.047941		1271	0.04785		1271	0.047949		1271	0.047408
1269.07	0.048691		1269.07	0.048463		1269.07	0.04858		1269.07	0.048564		1269.07	0.048639		1269.07	0.047943
1267.14	0.049515		1267.14	0.049232		1267.14	0.049312		1267.14	0.049392		1267.14	0.049435		1267.14	0.048566
1265.22	0.05034		1265.22	0.050052		1265.22	0.050065		1265.22	0.050236		1265.22	0.050266		1265.22	0.049205
1263.29	0.051113		1263.29	0.050882		1263.29	0.050812		1263.29	0.051044		1263.29	0.051103		1263.29	0.049816
1261.36	0.051854		1261.36	0.051717		1261.36	0.051566		1261.36	0.05182		1261.36	0.051949		1261.36	0.050407
1259.43	0.052611		1259.43	0.052562		1259.43	0.052343		1259.43	0.052592		1259.43	0.052799		1259.43	0.051009
1257.5	0.053422		1257.5	0.053432		1257.5	0.05316		1257.5	0.053401		1257.5	0.053658		1257.5	0.051648
1255.57	0.054355		1255.57	0.054393		1255.57	0.054087		1255.57	0.054333		1255.57	0.054601		1255.57	0.052378
1253.64	0.055534		1253.64	0.055578		1253.64	0.055256		1253.64	0.055525		1253.64	0.055792		1253.64	0.053288
1251.72	0.057096		1251.72	0.05714		1251.72	0.056806		1251.72	0.057119		1251.72	0.057398		1251.72	0.054477
1249.79	0.059085		1249.79	0.059145		1249.79	0.058781		1249.79	0.059172		1249.79	0.059461		1249.79	0.05598
1247.86	0.061393		1247.86	0.061497		1247.86	0.061081		1247.86	0.061593		1247.86	0.061853		1247.86	0.057719
1245.93	0.06378		1245.93	0.063949		1245.93	0.063471		1245.93	0.064145		1245.93	0.06432		1245.93	0.059498
1244	0.065969		1244	0.066205		1244	0.065668		1244	0.066503		1244	0.066579		1244	0.061085
1242.07	0.067737		1242.07	0.068019		1242.07	0.067443		1242.07	0.068378		1242.07	0.068401		1242.07	0.062311
1240.14	0.06896		1240.14	0.069259		1240.14	0.068669		1240.14	0.069618		1240.14	0.069656		1240.14	0.063114
1238.21	0.06961		1238.21	0.069903		1238.21	0.069326		1238.21	0.070227		1238.21	0.070316		1238.21	0.063512
1236.29	0.06974		1236.29	0.070019		1236.29	0.069471		1236.29	0.070303		1236.29	0.070439		1236.29	0.063561
1234.36	0.069452		1234.36	0.069733		1234.36	0.069205		1234.36	0.06998		1234.36	0.070149		1234.36	0.06333
1232.43	0.068864		1232.43	0.069166		1232.43	0.068646		1232.43	0.069374		1232.43	0.069579		1232.43	0.06289
1230.5	0.068082		1230.5	0.068402		1230.5	0.067899		1230.5	0.068576		1230.5	0.068829		1230.5	0.062312
1228.57	0.067191		1228.57	0.067497		1228.57	0.06704		1228.57	0.067665		1228.57	0.067958		1228.57	0.061654
1226.64	0.066255		1226.64	0.066511		1226.64	0.066118		1226.64	0.066709		1226.64	0.067005		1226.64	0.060956
1224.71	0.065326		1224.71	0.065518		1224.71	0.065173		1224.71	0.065768		1224.71	0.066023		1224.71	0.060249
1222.78	0.06445		1222.78	0.064591		1222.78	0.064253		1222.78	0.064886		1222.78	0.065073		1222.78	0.059565
1220.86	0.06366		1220.86	0.06378		1220.86	0.063418		1220.86	0.064086		1220.86	0.064212		1220.86	0.058944
1218.93	0.062989		1218.93	0.063126		1218.93	0.062727		1218.93	0.063394		1218.93	0.063502		1218.93	0.058428
1217	0.062499		1217	0.062678		1217	0.062248		1217	0.062872		1217	0.063017		1217	0.058068
1215.07	0.062258		1215.07	0.062477		1215.07	0.062038		1215.07	0.062601		1215.07	0.062819		1215.07	0.057905
1213.14	0.062294		1213.14	0.062532		1213.14	0.062113		1213.14	0.06262		1213.14	0.062913		1213.14	0.057943
1211.21	0.062579		1211.21	0.062811		1211.21	0.062436		1211.21	0.062903		1211.21	0.063247		1211.21	0.058146
1209.28	0.063059		1209.28	0.063283		1209.28	0.062945		1209.28	0.063397		1209.28	0.063763		1209.28	0.058472
1207.36	0.063723		1207.36	0.06396		1207.36	0.063615		1207.36	0.064094		1207.36	0.064455		1207.36	0.05892
1205.43	0.06463		1205.43	0.064911		1205.43	0.064506		1205.43	0.065062		1205.43	0.065401		1205.43	0.059544
1203.5	0.065899		1203.5	0.06624		1203.5	0.065745		1203.5	0.066421		1203.5	0.066731		1203.5	0.060437
1201.57	0.06764		1201.57	0.068038		1201.57	0.06745		1201.57	0.068285		1201.57	0.068548		1201.57	0.06169
1199.64	0.069905		1199.64	0.070346		1199.64	0.069667		1199.64	0.070707		1199.64	0.070863		1199.64	0.063364
1197.71	0.07264		1197.71	0.07312		1197.71	0.072337		1197.71	0.07361		1197.71	0.073577		1197.71	0.06542
1195.78	0.075596		1195.78	0.076125		1195.78	0.075242		1195.78	0.076676		1195.78	0.076475		1195.78	0.067613
1193.85	0.078587		1193.85	0.079165		1193.85	0.078218		1193.85	0.079672		1193.85	0.07946		1193.85	0.069779
1191.93	0.081612		1191.93	0.082246		1191.93	0.081257		1191.93	0.082653		1191.93	0.082581		1191.93	0.071996
1190	0.084762		1190	0.085478		1190	0.084436		1190	0.085818		1190	0.085924		1190	0.074418
1188.07	0.088142		1188.07	0.088947		1188.07	0.087837		1188.07	0.089299		1188.07	0.089543		1188.07	0.077099
1186.14	0.091856		1186.14	0.092715		1186.14	0.091528		1186.14	0.093152		1186.14	0.093493		1186.14	0.080026
1184.21	0.095986		1184.21	0.096861		1184.21	0.095576		1184.21	0.097441		1184.21	0.097832		1184.21	0.083197
1182.28	0.10062		1182.28	0.101499		1182.28	0.100055		1182.28	0.102248		1182.28	0.10258		1182.28	0.086654
1180.35	0.105808		1180.35	0.106706		1180.35	0.105036		1180.35	0.107625		1180.35	0.10772		1180.35	0.090469
1178.43	0.111429		1178.43	0.112357		1178.43	0.110458		1178.43	0.113464		1178.43	0.113217		1178.43	0.094626
1176.5	0.1172		1176.5	0.118118		1176.5	0.116079		1176.5	0.119454		1176.5	0.11896		1176.5	0.098949
1174.57	0.122876		1174.57	0.123747		1174.57	0.121614		1174.57	0.125286		1174.57	0.124736		1174.57	0.103202
1172.64	0.128327		1172.64	0.129225		1172.64	0.126926		1172.64	0.130851		1172.64	0.130345		1172.64	0.107263
1170.71	0.133496		1170.71	0.134533		1170.71	0.132035		1170.71	0.136142		1170.71	0.135689		1170.71	0.111116
1168.78	0.138296		1168.78	0.139486		1168.78	0.136871		1168.78	0.141053		1168.78	0.140644		1168.78	0.114679
1166.85	0.142518		1166.85	0.143812		1166.85	0.141121		1166.85	0.145364		1166.85	0.144981		1166.85	0.117746
1164.92	0.145848		1164.92	0.147223		1164.92	0.144396		1164.92	0.148802		1164.92	0.148455		1164.92	0.120105
1163	0.148024		1163	0.149457		1163	0.146474		1163	0.15106		1163	0.150832		1163	0.121633
1161.07	0.148949		1161.07	0.150412		1161.07	0.147317		1161.07	0.151943		1161.07	0.151913		1161.07	0.122271
1159.14	0.148627		1159.14	0.150101		1159.14	0.146929		1159.14	0.151469		1159.14	0.1516		1159.14	0.121972
1157.21	0.147124		1157.21	0.148572		1157.21	0.145362		1157.21	0.149791		1157.21	0.149988		1157.21	0.120772
1155.28	0.144675		1155.28	0.146031		1155.28	0.142859		1155.28	0.147171		1155.28	0.147398		1155.28	0.118884
1153.35	0.141696		1153.35	0.142914		1153.35	0.139839		1153.35	0.143995		1153.35	0.144309		1153.35	0.116642
1151.42	0.138646		1151.42	0.139745		1151.42	0.13676		1151.42	0.140722		1151.42	0.141195		1151.42	0.114396
1149.49	0.135889		1149.49	0.136927		1149.49	0.133993		1149.49	0.137744		1149.49	0.13839		1149.49	0.112391
1147.57	0.133554		1147.57	0.134556		1147.57	0.131659		1147.57	0.135223		1147.57	0.135973		1147.57	0.110673
1145.64	0.131397		1145.64	0.132379		1145.64	0.129522		1145.64	0.132947		1145.64	0.133717		1145.64	0.10909
1143.71	0.128783		1143.71	0.1298		1143.71	0.126971		1143.71	0.130289		1143.71	0.131046		1143.71	0.107263
1141.78	0.124865		1141.78	0.125931		1141.78	0.123182		1141.78	0.12638		1141.78	0.127099		1141.78	0.104604
1139.85	0.118946		1139.85	0.119983		1139.85	0.117481		1139.85	0.120502		1139.85	0.121126		1139.85	0.100578
1137.92	0.110905		1137.92	0.111871		1137.92	0.109738		1137.92	0.112491		1137.92	0.113004		1137.92	0.095068
1135.99	0.101459		1135.99	0.102395		1135.99	0.100589		1135.99	0.102969		1135.99	0.103426		1135.99	0.08852
1134.07	0.091975		1134.07	0.092895		1134.07	0.091312		1134.07	0.093282		1134.07	0.093698		1134.07	0.081857
1132.14	0.083881		1132.14	0.084748		1132.14	0.083343		1132.14	0.084982		1132.14	0.085295		1132.14	0.076163
1130.21	0.078241		1130.21	0.078994		1130.21	0.077785		1130.21	0.079214		1130.21	0.079381		1130.21	0.07227
1128.28	0.075616		1128.28	0.076192		1128.28	0.075182		1128.28	0.076493		1128.28	0.076551		1128.28	0.070544
1126.35	0.075951		1126.35	0.076337		1126.35	0.075476		1126.35	0.076741		1126.35	0.076767		1126.35	0.070925
1124.42	0.078524		1124.42	0.078776		1124.42	0.07799		1124.42	0.079262		1124.42	0.079315		1124.42	0.072921
1122.49	0.082101		1122.49	0.082266		1122.49	0.081464		1122.49	0.082789		1122.49	0.082896		1122.49	0.075612
1120.56	0.085254		1120.56	0.085335		1120.56	0.084399		1120.56	0.085854		1120.56	0.086007		1120.56	0.077917
1118.64	0.086823		1118.64	0.086832		1118.64	0.085707		1118.64	0.087309		1118.64	0.087475		1118.64	0.079052
1116.71	0.086353		1116.71	0.086337		1116.71	0.085119		1116.71	0.086729		1116.71	0.086877		1116.71	0.078782
1114.78	0.084218		1114.78	0.084178		1114.78	0.083017		1114.78	0.084461		1114.78	0.084595		1114.78	0.077358
1112.85	0.081245		1112.85	0.081119		1112.85	0.080064		1112.85	0.081297		1112.85	0.081462		1112.85	0.075302
1110.92	0.078284		1110.92	0.078033		1110.92	0.077068		1110.92	0.078134		1110.92	0.0784		1110.92	0.073265
1108.99	0.076111		1108.99	0.075739		1108.99	0.074891		1108.99	0.07583		1108.99	0.076216		1108.99	0.071907
1107.06	0.075331		1107.06	0.074861		1107.06	0.074134		1107.06	0.075015		1107.06	0.075447		1107.06	0.071676
1105.14	0.076069		1105.14	0.075566		1105.14	0.074856		1105.14	0.075801		1105.14	0.076201		1105.14	0.072584
1103.21	0.077879		1103.21	0.077429		1103.21	0.076634		1103.21	0.077726		1103.21	0.07807		1103.21	0.074243
1101.28	0.080022		1101.28	0.079678		1101.28	0.078803		1101.28	0.080004		1101.28	0.080294		1101.28	0.076114
1099.35	0.081836		1099.35	0.08162		1099.35	0.080696		1099.35	0.081918		1099.35	0.082193		1099.35	0.077719
1097.42	0.082914		1097.42	0.082821		1097.42	0.081845		1097.42	0.083062		1097.42	0.083365		1097.42	0.078728
1095.49	0.083036		1095.49	0.08302		1095.49	0.082004		1095.49	0.083232		1095.49	0.083537		1095.49	0.078934
1093.56	0.082086		1093.56	0.082072		1093.56	0.081079		1093.56	0.08227		1093.56	0.08255		1093.56	0.078254
1091.63	0.080124		1091.63	0.080044		1091.63	0.079141		1091.63	0.0802		1091.63	0.080511		1091.63	0.076799
1089.71	0.077385		1089.71	0.077247		1089.71	0.076464		1089.71	0.077347		1089.71	0.077712		1089.71	0.074843
1087.78	0.07417		1087.78	0.074048		1087.78	0.073407		1087.78	0.074114		1087.78	0.074439		1087.78	0.072667
1085.85	0.070779		1085.85	0.070696		1085.85	0.070219		1085.85	0.070714		1085.85	0.070968		1085.85	0.070473
1083.92	0.067396		1083.92	0.067282		1083.92	0.066962		1083.92	0.06719		1083.92	0.067486		1083.92	0.068327
1081.99	0.063965		1081.99	0.06376		1081.99	0.063577		1081.99	0.063556		1081.99	0.063963		1081.99	0.066108
1080.06	0.06039		1080.06	0.060081		1080.06	0.060035		1080.06	0.059864		1080.06	0.060305		1080.06	0.063679
1078.13	0.056807		1078.13	0.056393		1078.13	0.05649		1078.13	0.056229		1078.13	0.056612		1078.13	0.061139
1076.2	0.053512		1076.2	0.053012		1076.2	0.053221		1076.2	0.052849		1076.2	0.053156		1076.2	0.05875
1074.28	0.050734		1074.28	0.050194		1074.28	0.050452		1074.28	0.04996		1074.28	0.050192		1074.28	0.056708
1072.35	0.04861		1072.35	0.048053		1072.35	0.048306		1072.35	0.047735		1072.35	0.047868		1072.35	0.055117
1070.42	0.047168		1070.42	0.046576		1070.42	0.046826		1070.42	0.046178		1070.42	0.046232		1070.42	0.054032
1068.49	0.046243		1068.49	0.045596		1068.49	0.04588		1068.49	0.045129		1068.49	0.045229		1068.49	0.053415
1066.56	0.045557		1066.56	0.044877		1066.56	0.045216		1066.56	0.044395		1066.56	0.04465		1066.56	0.053105
1064.63	0.044978		1064.63	0.044279		1064.63	0.04471		1064.63	0.04386		1064.63	0.044202		1064.63	0.052925
1062.7	0.044468		1062.7	0.043747		1062.7	0.044315		1062.7	0.043418		1062.7	0.043682		1062.7	0.052787
1060.78	0.043886		1060.78	0.043163		1060.78	0.043844		1060.78	0.042878		1060.78	0.043013		1060.78	0.052644
1058.85	0.043099		1058.85	0.042385		1058.85	0.043133		1058.85	0.042073		1058.85	0.042174		1058.85	0.052474
1056.92	0.042124		1056.92	0.041361		1056.92	0.042181		1056.92	0.041013		1056.92	0.041138		1056.92	0.052295
1054.99	0.041017		1054.99	0.040134		1054.99	0.041027		1054.99	0.039815		1054.99	0.039921		1054.99	0.052125
1053.06	0.039843		1053.06	0.038841		1053.06	0.039749		1053.06	0.038606		1053.06	0.03868		1053.06	0.051989
1051.13	0.038722		1051.13	0.037653		1051.13	0.038521		1051.13	0.037488		1051.13	0.03757		1051.13	0.051904
1049.2	0.037732		1049.2	0.036633		1049.2	0.037499		1049.2	0.036483		1049.2	0.036555		1049.2	0.0518
1047.27	0.03691		1047.27	0.035782		1047.27	0.036747		1047.27	0.035592		1047.27	0.03562		1047.27	0.05161
1045.35	0.036314		1045.35	0.035175		1045.35	0.036278		1045.35	0.034893		1045.35	0.034935		1045.35	0.051342
1043.42	0.036		1043.42	0.034907		1043.42	0.036087		1043.42	0.034534		1043.42	0.034658		1043.42	0.051041
1041.49	0.036025		1041.49	0.035021		1041.49	0.036183		1041.49	0.034646		1041.49	0.034808		1041.49	0.050782
1039.56	0.036396		1039.56	0.035484		1039.56	0.036547		1039.56	0.035175		1039.56	0.035289		1039.56	0.050582
1037.63	0.036971		1037.63	0.036108		1037.63	0.037048		1037.63	0.035838		1037.63	0.035897		1037.63	0.050328
1035.7	0.037502		1035.7	0.03664		1035.7	0.037485		1035.7	0.036338		1035.7	0.036385		1035.7	0.049908
1033.77	0.037801		1033.77	0.036932		1033.77	0.037742		1033.77	0.036585		1033.77	0.03662		1033.77	0.049361
1031.85	0.037878		1031.85	0.036998		1031.85	0.037862		1031.85	0.036649		1031.85	0.036679		1031.85	0.048787
1029.92	0.037837		1029.92	0.036915		1029.92	0.037892		1029.92	0.03658		1029.92	0.036676		1029.92	0.048205
1027.99	0.037688		1027.99	0.036704		1027.99	0.037755		1027.99	0.036334		1027.99	0.036568		1027.99	0.047607
1026.06	0.037365		1026.06	0.036325		1026.06	0.037374		1026.06	0.035908		1026.06	0.036251		1026.06	0.047037
1024.13	0.036893		1024.13	0.03579		1024.13	0.036825		1024.13	0.035423		1024.13	0.035745		1024.13	0.046509
1022.2	0.036381		1022.2	0.035216		1022.2	0.036273		1022.2	0.034977		1022.2	0.03516		1022.2	0.045966
1020.27	0.035867		1020.27	0.034665		1020.27	0.035754		1020.27	0.034503		1020.27	0.034539		1020.27	0.045327
1018.34	0.0353		1018.34	0.034076		1018.34	0.03519		1018.34	0.033871		1018.34	0.033864		1018.34	0.044602
1016.42	0.034677		1016.42	0.033453		1016.42	0.034585		1016.42	0.033133		1016.42	0.033186		1016.42	0.043918
1014.49	0.034093		1014.49	0.032902		1014.49	0.034033		1014.49	0.032481		1014.49	0.032598		1014.49	0.043398
1012.56	0.033636		1012.56	0.032487		1012.56	0.033586		1012.56	0.032011		1012.56	0.032132		1012.56	0.04305
1010.63	0.033277		1010.63	0.032177		1010.63	0.033221		1010.63	0.031672		1010.63	0.031776		1010.63	0.042798
1008.7	0.032889		1008.7	0.031874		1008.7	0.03289		1008.7	0.031364		1008.7	0.031498		1008.7	0.042534
1006.77	0.032427		1006.77	0.031495		1006.77	0.032568		1006.77	0.03102		1006.77	0.031223		1006.77	0.042226
1004.84	0.031996		1004.84	0.031108		1004.84	0.032264		1004.84	0.03068		1004.84	0.030913		1004.84	0.041944
1002.91	0.031674		1002.91	0.030815		1002.91	0.031977		1002.91	0.03041		1002.91	0.0306		1002.91	0.041718
1000.99	0.031401		1000.99	0.030568		1000.99	0.031692		1000.99	0.030182		1000.99	0.030313		1000.99	0.041526
999.058	0.031096		999.058	0.030264		999.058	0.031411		999.058	0.02993		999.058	0.030021		999.058	0.041372
997.129	0.030735		997.129	0.029907		997.129	0.031151		997.129	0.029623		997.129	0.02968		997.129	0.041261
995.2	0.030361		995.2	0.029562		995.2	0.030927		995.2	0.029273		995.2	0.029335		995.2	0.041155
993.272	0.030052		993.272	0.029271		993.272	0.030742		993.272	0.028957		993.272	0.029071		993.272	0.041004
991.343	0.029852		991.343	0.029055		991.343	0.030574		991.343	0.028748		991.343	0.028887		991.343	0.040821
989.414	0.029744		989.414	0.028941		989.414	0.030417		989.414	0.028606		989.414	0.028714		989.414	0.040687
987.486	0.029696		987.486	0.028925		987.486	0.030315		987.486	0.028466		987.486	0.028532		987.486	0.040651
985.557	0.029706		985.557	0.028951		985.557	0.030337		985.557	0.028378		985.557	0.028414		985.557	0.040699
983.628	0.029746		983.628	0.028937		983.628	0.030442		983.628	0.028379		983.628	0.028401		983.628	0.040785
981.699	0.029734		981.699	0.02881		981.699	0.030434		981.699	0.028344		981.699	0.028403		981.699	0.040826
979.771	0.029631		979.771	0.028596		979.771	0.030227		979.771	0.028192		979.771	0.028321		979.771	0.040777
977.842	0.029509		977.842	0.028431		977.842	0.030016		977.842	0.028043		977.842	0.028221		977.842	0.040696
975.913	0.029441		975.913	0.028419		975.913	0.030019		975.913	0.028003		975.913	0.028218		975.913	0.040648
973.985	0.029432		973.985	0.028531		973.985	0.030204		973.985	0.028032		973.985	0.028303		973.985	0.04063
972.056	0.029498		972.056	0.028683		972.056	0.030407		972.056	0.028108		972.056	0.028417		972.056	0.040639
970.127	0.029647		970.127	0.028831		970.127	0.030551		970.127	0.028275		970.127	0.028549		970.127	0.040692
968.199	0.029812		968.199	0.028945		968.199	0.030642		968.199	0.028477		968.199	0.028674		968.199	0.040776
966.27	0.02993		966.27	0.029004		966.27	0.030717		966.27	0.028595		966.27	0.028724		966.27	0.040882
964.341	0.030003		964.341	0.029006		964.341	0.030786		964.341	0.02862		964.341	0.028672		964.341	0.041012
962.413	0.030037		962.413	0.028976		962.413	0.030807		962.413	0.028607		962.413	0.028556		962.413	0.041108
960.484	0.029965		960.484	0.02889		960.484	0.030714		960.484	0.028513		960.484	0.028369		960.484	0.041081
958.555	0.02968		958.555	0.028646		958.555	0.030459		958.555	0.028234		958.555	0.02806		958.555	0.040917
956.627	0.029164		956.627	0.028202		956.627	0.030083		956.627	0.02776		956.627	0.027635		956.627	0.0407
954.698	0.028534		954.698	0.027647		954.698	0.029667		954.698	0.027183		954.698	0.027128		954.698	0.04049
952.769	0.027921		952.769	0.027063		952.769	0.029212		952.769	0.02659		952.769	0.026517		952.769	0.040238
950.841	0.027363		950.841	0.026437		950.841	0.028679		950.841	0.025984		950.841	0.02583		950.841	0.039879
948.912	0.026843		948.912	0.025787		948.912	0.028109		948.912	0.025355		948.912	0.025191		948.912	0.039481
946.983	0.026371		946.983	0.025212		946.983	0.027595		946.983	0.024745		946.983	0.024665		946.983	0.039162
945.055	0.025956		945.055	0.024762		945.055	0.027189		945.055	0.024192		945.055	0.024217		945.055	0.038944
943.126	0.025541		943.126	0.024376		943.126	0.026846		943.126	0.023676		943.126	0.023783		943.126	0.038764
941.197	0.025065		941.197	0.023954		941.197	0.02645		941.197	0.023149		941.197	0.023309		941.197	0.038563
939.268	0.024542		939.268	0.023448		939.268	0.025956		939.268	0.022603		939.268	0.022783		939.268	0.03832
937.34	0.02403		937.34	0.022927		937.34	0.025436		937.34	0.022081		937.34	0.022239		937.34	0.038066
935.411	0.02356		935.411	0.022473		935.411	0.024952		935.411	0.021593		935.411	0.021708		935.411	0.037866
933.482	0.023144		933.482	0.02207		933.482	0.024528		933.482	0.021092		933.482	0.021213		933.482	0.037742
931.554	0.022788		931.554	0.021697		931.554	0.024198		931.554	0.020588		931.554	0.020777		931.554	0.037696
929.625	0.022503		929.625	0.021407		929.625	0.023987		929.625	0.020193		929.625	0.020435		929.625	0.037777
927.696	0.022336		927.696	0.021246		927.696	0.02391		927.696	0.019997		927.696	0.02023		927.696	0.038016
925.768	0.022317		925.768	0.021203		925.768	0.023963		925.768	0.019989		925.768	0.020174		925.768	0.03834
923.839	0.022425		923.839	0.021267		923.839	0.024116		923.839	0.020113		923.839	0.020248		923.839	0.038673
921.91	0.022635		921.91	0.021454		921.91	0.024362		921.91	0.020333		921.91	0.020435		921.91	0.039044
919.982	0.022933		919.982	0.021733		919.982	0.024706		919.982	0.020629		919.982	0.020726		919.982	0.039515
918.053	0.023272		918.053	0.022009		918.053	0.025095		918.053	0.020957		918.053	0.021069		918.053	0.040069
916.124	0.023562		916.124	0.022216		916.124	0.025434		916.124	0.021255		916.124	0.021368		916.124	0.040611
914.196	0.023712		914.196	0.022387		914.196	0.025661		914.196	0.021457		914.196	0.021558		914.196	0.041073
912.267	0.023733		912.267	0.02256		912.267	0.025785		912.267	0.021529		912.267	0.021645		912.267	0.041458
910.338	0.023756		910.338	0.022678		910.338	0.025842		910.338	0.021499		910.338	0.021668		910.338	0.041777
908.41	0.023867		908.41	0.022683		908.41	0.025869		908.41	0.021421		908.41	0.021655		908.41	0.04204
906.481	0.024018		906.481	0.022651		906.481	0.025957		906.481	0.021345		906.481	0.021636		906.481	0.042359
904.552	0.02413		904.552	0.022686		904.552	0.026173		904.552	0.021328		904.552	0.021634		904.552	0.042853
902.623	0.024191		902.623	0.022775		902.623	0.026417		902.623	0.021368		902.623	0.021613		902.623	0.043452
900.695	0.024246		900.695	0.022834		900.695	0.026532		900.695	0.021431		900.695	0.02156		900.695	0.044008
898.766	0.024322		898.766	0.02282		898.766	0.026538		898.766	0.021528		898.766	0.021536		898.766	0.04451
896.837	0.024404		896.837	0.0228		896.837	0.026609		896.837	0.021674		896.837	0.021584		896.837	0.044988
894.909	0.02451		894.909	0.022883		894.909	0.026819		894.909	0.021826		894.909	0.021696		894.909	0.045408
892.98	0.024704		892.98	0.023076		892.98	0.027074		892.98	0.021937		892.98	0.02185		892.98	0.04575
891.051	0.024992		891.051	0.023283		891.051	0.027309		891.051	0.021976		891.051	0.021985		891.051	0.046074
889.123	0.025263		889.123	0.02341		889.123	0.027524		889.123	0.021913		889.123	0.02206		889.123	0.046431
887.194	0.025386		887.194	0.023423		887.194	0.027683		887.194	0.021782		887.194	0.022097		887.194	0.046815
885.265	0.02537		885.265	0.02336		885.265	0.027759		885.265	0.021701		885.265	0.022123		885.265	0.04725
883.337	0.02532		883.337	0.023313		883.337	0.027795		883.337	0.021731		883.337	0.022159		883.337	0.047744
881.408	0.025309		881.408	0.023339		881.408	0.027857		881.408	0.021795		881.408	0.022245		881.408	0.048217
879.479	0.025401		879.479	0.023451		879.479	0.02803		879.479	0.021845		879.479	0.022396		879.479	0.048657
877.551	0.025645		877.551	0.023646		877.551	0.028371		877.551	0.021959		877.551	0.022576		877.551	0.049196
875.622	0.025984		875.622	0.023909		875.622	0.028817		875.622	0.022168		875.622	0.022752		875.622	0.049893
873.693	0.026334		873.693	0.024196		873.693	0.029243		873.693	0.022378		873.693	0.022917		873.693	0.050657
871.765	0.026638		871.765	0.024443		871.765	0.029587		871.765	0.022531		871.765	0.023045		871.765	0.051378
869.836	0.026821		869.836	0.024584		869.836	0.029826		869.836	0.022629		869.836	0.023084		869.836	0.051985
867.907	0.026844		867.907	0.0246		867.907	0.029922		867.907	0.022656		867.907	0.023015		867.907	0.052447
865.979	0.026788		865.979	0.02454		865.979	0.029902		865.979	0.022631		865.979	0.022903		865.979	0.052828
864.05	0.026765		864.05	0.024512		864.05	0.029881		864.05	0.022635		864.05	0.022846		864.05	0.053245
862.121	0.026802		862.121	0.024606		862.121	0.029949		862.121	0.022701		862.121	0.022886		862.121	0.053726
860.192	0.026888		860.192	0.02478		860.192	0.030111		860.192	0.022779		860.192	0.022983		860.192	0.054208
858.264	0.027041		858.264	0.024917		858.264	0.030329		858.264	0.02282		858.264	0.023092		858.264	0.054708
856.335	0.027256		856.335	0.024991		856.335	0.030573		856.335	0.022838		856.335	0.023202		856.335	0.055312
854.406	0.027478		854.406	0.025035		854.406	0.030838		854.406	0.022862		854.406	0.023275		854.406	0.055991
852.478	0.027636		852.478	0.025045		852.478	0.031084		852.478	0.022876		852.478	0.023251		852.478	0.056622
850.549	0.027653		850.549	0.024982		850.549	0.031209		850.549	0.022828		850.549	0.023112		850.549	0.05713
848.62	0.027478		848.62	0.024812		848.62	0.031171		848.62	0.022666		848.62	0.022842		848.62	0.057501
846.692	0.027174		846.692	0.02454		846.692	0.031023		846.692	0.022375		846.692	0.022464		846.692	0.057776
844.763	0.026879		844.763	0.024227		844.763	0.030812		844.763	0.021968		844.763	0.02208		844.763	0.058053
842.834	0.026662		842.834	0.023919		842.834	0.030594		842.834	0.02149		842.834	0.021765		842.834	0.058411
840.906	0.026469		840.906	0.023609		840.906	0.030425		840.906	0.021038		840.906	0.021484		840.906	0.058823
838.977	0.02623		838.977	0.023286		838.977	0.030295		838.977	0.020707		838.977	0.021174		838.977	0.059206
837.048	0.025946		837.048	0.022971		837.048	0.030155		837.048	0.020523		837.048	0.020859		837.048	0.059562
835.12	0.025644		835.12	0.022674		835.12	0.029964		835.12	0.02039		835.12	0.020584		835.12	0.059938
833.191	0.025317		833.191	0.022377		833.191	0.029704		833.191	0.020132		833.191	0.020294		833.191	0.060272
831.262	0.024993		831.262	0.022083		831.262	0.029454		831.262	0.019705		831.262	0.019928		831.262	0.060496
829.334	0.024748		829.334	0.021841		829.334	0.029347		829.334	0.019298		829.334	0.019585		829.334	0.060734
827.405	0.024611		827.405	0.021704		827.405	0.029394		827.405	0.019063		827.405	0.019387		827.405	0.061147
825.476	0.024504		825.476	0.021651		825.476	0.029477		825.476	0.018917		825.476	0.019261		825.476	0.061706
823.548	0.024367		823.548	0.021567		823.548	0.029512		823.548	0.018709		823.548	0.019051		823.548	0.062274
821.619	0.024282		821.619	0.021353		821.619	0.029515		821.619	0.018415		821.619	0.018765		821.619	0.062776
819.69	0.024325		819.69	0.021065		819.69	0.029506		819.69	0.018125		819.69	0.018534		819.69	0.063213
817.761	0.024418		817.761	0.020846		817.761	0.029472		817.761	0.017946		817.761	0.018399		817.761	0.063629
815.833	0.024483		815.833	0.020765		815.833	0.029429		815.833	0.01791		815.833	0.018323		815.833	0.064092
813.904	0.024499		813.904	0.020728		813.904	0.029383		813.904	0.017895		813.904	0.01827		813.904	0.064594
811.975	0.024431		811.975	0.020608		811.975	0.029321		811.975	0.017767		811.975	0.018148		811.975	0.065049
810.047	0.024271		810.047	0.02043		810.047	0.029254		810.047	0.017543		810.047	0.017898		810.047	0.065431
808.118	0.024074		808.118	0.020277		808.118	0.029167		808.118	0.017283		808.118	0.017585		808.118	0.065802
806.189	0.023904		806.189	0.020137		806.189	0.029032		806.189	0.017013		806.189	0.017272		806.189	0.066194
804.261	0.023807		804.261	0.019974		804.261	0.028935		804.261	0.016819		804.261	0.016982		804.261	0.066578
802.332	0.023765		802.332	0.019832		802.332	0.028987		802.332	0.016769		802.332	0.016795		802.332	0.066948
800.403	0.023712		800.403	0.019778		800.403	0.029205		800.403	0.016784		800.403	0.016766		800.403	0.067367
798.475	0.02366		798.475	0.01981		798.475	0.0295		798.475	0.016759		798.475	0.01682		798.475	0.067915
796.546	0.02375		796.546	0.019896		796.546	0.029739		796.546	0.016713		796.546	0.01688		796.546	0.068589
794.617	0.024108		794.617	0.020102		794.617	0.02992		794.617	0.016733		794.617	0.017009		794.617	0.069332
792.689	0.02463		792.689	0.020486		792.689	0.030198		792.689	0.016892		792.689	0.017297		792.689	0.07014
790.76	0.025045		790.76	0.020915		790.76	0.030615		790.76	0.017221		790.76	0.017693		790.76	0.070985
788.831	0.025285		788.831	0.021274		788.831	0.031052		788.831	0.017665		788.831	0.01808		788.831	0.071745
786.903	0.025541		786.903	0.021638		786.903	0.031473		786.903	0.018141		786.903	0.018405		786.903	0.072404
784.974	0.025958		784.974	0.022081		784.974	0.031955		784.974	0.018621		784.974	0.018719		784.974	0.073139
783.045	0.026514		783.045	0.0226		783.045	0.032584		783.045	0.019127		783.045	0.019175		783.045	0.074116
781.116	0.02714		781.116	0.023166		781.116	0.03336		781.116	0.019644		781.116	0.019794		781.116	0.07528
779.188	0.027807		779.188	0.023731		779.188	0.034184		779.188	0.020112		779.188	0.020407		779.188	0.076446
777.259	0.028528		777.259	0.024317		777.259	0.034972		777.259	0.020588		777.259	0.020975		777.259	0.07755
775.33	0.029271		775.33	0.025003		775.33	0.035706		775.33	0.021215		775.33	0.021604		775.33	0.078672
773.402	0.02999		773.402	0.025791		773.402	0.036419		773.402	0.022012		773.402	0.022303		773.402	0.079871
771.473	0.030709		771.473	0.026634		771.473	0.037208		771.473	0.022887		771.473	0.023031		771.473	0.081122
769.544	0.031468		769.544	0.027488		769.544	0.038107		769.544	0.023741		769.544	0.02379		769.544	0.082357
767.616	0.032219		767.616	0.028269		767.616	0.038982		767.616	0.024487		767.616	0.024535		767.616	0.08351
765.687	0.032899		765.687	0.028929		765.687	0.039748		765.687	0.025102		765.687	0.025189		765.687	0.084546
763.758	0.033546		763.758	0.02951		763.758	0.040489		763.758	0.025632		763.758	0.025775		763.758	0.085487
761.83	0.034225		761.83	0.030039		761.83	0.041225		761.83	0.026117		761.83	0.026353		761.83	0.086384
759.901	0.034877		759.901	0.03049		759.901	0.041846		759.901	0.02656		759.901	0.026886		759.901	0.087247
757.972	0.035401		757.972	0.030846		757.972	0.042332		757.972	0.026998		757.972	0.02733		757.972	0.088098
756.044	0.035861		756.044	0.03122		756.044	0.04284		756.044	0.02751		756.044	0.027809		756.044	0.089023
754.115	0.036499		754.115	0.031858		754.115	0.043568		754.115	0.028189		754.115	0.028513		754.115	0.090127
752.186	0.037469		752.186	0.032897		752.186	0.044596		752.186	0.029102		752.186	0.029514		752.186	0.091457
750.258	0.038761		750.258	0.034275		750.258	0.045895		750.258	0.030296		750.258	0.030799		750.258	0.093028
748.329	0.040363		748.329	0.035944		748.329	0.047466		748.329	0.031852		748.329	0.0324		748.329	0.094837
746.4	0.042291		746.4	0.037946		746.4	0.049361		746.4	0.033848		746.4	0.034368		746.4	0.09683
744.472	0.044507		744.472	0.040241		744.472	0.051592		744.472	0.03625		744.472	0.03665		744.472	0.099002
742.543	0.04697		742.543	0.04271		742.543	0.054129		742.543	0.03891		742.543	0.039153		742.543	0.101449
740.614	0.049728		740.614	0.045396		740.614	0.056954		740.614	0.041745		740.614	0.041904		740.614	0.104197
738.685	0.052845		738.685	0.048501		738.685	0.060063		738.685	0.044875		738.685	0.04503		738.685	0.107162
736.757	0.05639		736.757	0.052132		736.757	0.063491		736.757	0.048551		736.757	0.048641		736.757	0.110386
734.828	0.060471		734.828	0.05627		734.828	0.067355		734.828	0.052899		734.828	0.052779		734.828	0.114052
732.899	0.065145		732.899	0.060943		732.899	0.071799		732.899	0.057836		732.899	0.057414		732.899	0.118215
730.971	0.070298		730.971	0.066138		730.971	0.076835		730.971	0.063131		730.971	0.062443		730.971	0.122754
729.042	0.075682		729.042	0.071594		729.042	0.082219		729.042	0.068479		729.042	0.067766		729.042	0.127492
727.113	0.081028		727.113	0.076937		727.113	0.087551		727.113	0.07369		727.113	0.073246		727.113	0.13222
725.185	0.085808		725.185	0.081669		725.185	0.092248		725.185	0.078415		725.185	0.078257		725.185	0.136516
723.256	0.088975		723.256	0.084832		723.256	0.095371		723.256	0.081629		723.256	0.081497		723.256	0.139588
721.327	0.089806		721.327	0.085668		721.327	0.096286		721.327	0.082497		721.327	0.082231		721.327	0.140917
719.399	0.088154		719.399	0.083981		719.399	0.094886		719.399	0.08079		719.399	0.080423		719.399	0.140417
717.47	0.084581		717.47	0.080333		717.47	0.091712		717.47	0.077027		717.47	0.076701		717.47	0.138465
715.541	0.080085		715.541	0.075769		715.541	0.08771		715.541	0.072237		715.541	0.07206		715.541	0.135757
713.613	0.075584		713.613	0.071237		713.613	0.083735		713.613	0.067436		713.613	0.067426		713.613	0.133004
711.684	0.071617		711.684	0.067249		711.684	0.080255		711.684	0.063233		711.684	0.063339		711.684	0.130655
709.755	0.068345		709.755	0.063931		709.755	0.077391		709.755	0.059807		709.755	0.059954		709.755	0.128854
707.827	0.065696		707.827	0.061225		707.827	0.07508		707.827	0.057091		707.827	0.057208		707.827	0.127545
705.898	0.063546		705.898	0.059026		705.898	0.073202		705.898	0.054931		705.898	0.05498		705.898	0.126602
703.969	0.061817		703.969	0.057254		703.969	0.071661		703.969	0.053185		703.969	0.053192		703.969	0.125922
702.04	0.060454		702.04	0.055849		702.04	0.070403		702.04	0.05176		702.04	0.051788		702.04	0.125462
700.112	0.059381		700.112	0.054737		700.112	0.069391		700.112	0.050574		700.112	0.05067		700.112	0.125194
698.183	0.058503		698.183	0.053808		698.183	0.068585		698.183	0.049529		698.183	0.049714		698.183	0.125071
696.254	0.05773		696.254	0.052964		696.254	0.067925		696.254	0.048538		696.254	0.048827		696.254	0.125023
694.326	0.056975		694.326	0.052124		694.326	0.067309		694.326	0.047544		694.326	0.047931		694.326	0.124973
692.397	0.056148		692.397	0.051215		692.397	0.06661		692.397	0.046506		692.397	0.046929		692.397	0.124837
690.468	0.055184		690.468	0.050177		690.468	0.065743		690.468	0.045382		690.468	0.045752		690.468	0.124567
688.54	0.054052		688.54	0.048999		688.54	0.064697		688.54	0.044148		688.54	0.044417		688.54	0.124177
686.611	0.052762		686.611	0.047709		686.611	0.063517		686.611	0.042809		686.611	0.042991		686.611	0.123708
684.682	0.051351		684.682	0.046312		684.682	0.062237		684.682	0.041375		684.682	0.041515		684.682	0.123188
682.754	0.04987		682.754	0.044795		682.754	0.060878		682.754	0.039872		682.754	0.039986		682.754	0.12263
680.825	0.048385		680.825	0.043203		680.825	0.059508		680.825	0.038366		680.825	0.038443		680.825	0.122051
678.896	0.046952		678.896	0.041647		678.896	0.058227		678.896	0.036923		678.896	0.036969		678.896	0.121472
676.968	0.045573		676.968	0.040219		676.968	0.057078		676.968	0.035532		676.968	0.035592		676.968	0.12089
675.039	0.044236		675.039	0.038943		675.039	0.056009		675.039	0.03412		675.039	0.034227		675.039	0.120255
673.11	0.042973		673.11	0.03779		673.11	0.054946		673.11	0.032599		673.11	0.032708		673.11	0.119472
671.182	0.041831		671.182	0.036687		671.182	0.053832		671.182	0.030901		671.182	0.030913		671.182	0.11849
669.253	0.040813		669.253	0.035575		669.253	0.052713		669.253	0.02922		669.253	0.029111		669.253	0.117595
667.324	0.039915		667.324	0.034526		667.324	0.051823		667.324	0.028142		667.324	0.028032		667.324	0.117411
665.396	0.03915		665.396	0.033645		665.396	0.051219		665.396	0.027717		665.396	0.02772		665.396	0.117847
663.467	0.038488		663.467	0.032907		663.467	0.050713		663.467	0.027403		663.467	0.027526		663.467	0.118245
661.538	0.037857		661.538	0.03223		661.538	0.050195		661.538	0.026915		661.538	0.02713		661.538	0.118374
659.609	0.03721		659.609	0.03156		659.609	0.049644		659.609	0.02625		659.609	0.026544		659.609	0.118332
657.681	0.036569		657.681	0.03091		657.681	0.049078		657.681	0.025505		657.681	0.025872		657.681	0.118272
655.752	0.035987		655.752	0.030324		655.752	0.048543		655.752	0.024776		655.752	0.025212		655.752	0.118309
653.823	0.035505		653.823	0.029832		653.823	0.048118		653.823	0.024156		653.823	0.024649		653.823	0.118485
651.895	0.035132		651.895	0.029432		651.895	0.047859		651.895	0.023703		651.895	0.024223		651.895	0.118766
649.966	0.034831		649.966	0.02908		649.966	0.047724		649.966	0.023404		649.966	0.023914		649.966	0.119083
648.037	0.034536		648.037	0.028721		648.037	0.0476		648.037	0.023189		648.037	0.023659		648.037	0.119394
646.109	0.034215		646.109	0.028355		646.109	0.047415		646.109	0.022983		646.109	0.0234		646.109	0.119695
644.18	0.033901		644.18	0.028049		644.18	0.047181		644.18	0.022765		644.18	0.023121		644.18	0.120012
642.251	0.033636		642.251	0.027857		642.251	0.046938		642.251	0.02257		642.251	0.02285		642.251	0.120373
640.323	0.033443		640.323	0.027757		640.323	0.046706		640.323	0.022439		640.323	0.02262		640.323	0.120774
638.394	0.033335		638.394	0.027698		638.394	0.046519		638.394	0.022398		638.394	0.022457		638.394	0.121184
636.465	0.033307		636.465	0.027655		636.465	0.046432		636.465	0.022437		636.465	0.022366		636.465	0.121567
634.537	0.033311		634.537	0.027626		634.537	0.046447		634.537	0.0225		634.537	0.022323		634.537	0.121912
632.608	0.033277		632.608	0.027583		632.608	0.046505		632.608	0.022517		632.608	0.022292		632.608	0.122243
630.679	0.033169		630.679	0.027481		630.679	0.046549		630.679	0.022475		630.679	0.022272		630.679	0.122622
628.751	0.033018		628.751	0.027305		628.751	0.046574		628.751	0.022421		628.751	0.022308		628.751	0.123089
626.822	0.032903		626.822	0.027121		626.822	0.046603		626.822	0.022394		626.822	0.02242		626.822	0.123581
624.893	0.032907		624.893	0.027132		624.893	0.046703		624.893	0.022359		624.893	0.022526		624.893	0.123907
622.965	0.033054		622.965	0.027411		622.965	0.046951		622.965	0.02229		622.965	0.022523		622.965	0.124158
621.036	0.033317		621.036	0.027829		621.036	0.04743		621.036	0.022365		621.036	0.022581		621.036	0.124691
619.107	0.033607		619.107	0.028204		619.107	0.048013		619.107	0.02271		619.107	0.022901		619.107	0.125559
617.178	0.033862		617.178	0.028389		617.178	0.048331		617.178	0.023124		617.178	0.023264		617.178	0.126382
615.25	0.034141		615.25	0.028422		615.25	0.048245		615.25	0.023341		615.25	0.023373		615.25	0.126844
613.321	0.034539		613.321	0.028529		613.321	0.04813		613.321	0.023387		613.321	0.02335		613.321	0.127125
611.392	0.03496		611.392	0.028817		611.392	0.048366		611.392	0.023443		611.392	0.023441		611.392	0.127577
609.464	0.035213		609.464	0.029246		609.464	0.048907		609.464	0.023656		609.464	0.02374		609.464	0.128287
607.535	0.035348		607.535	0.029809		607.535	0.049475		607.535	0.024134		607.535	0.024311		607.535	0.129148
605.606	0.035596		605.606	0.030372		605.606	0.049818		605.606	0.024818		605.606	0.025036		605.606	0.129911
603.678	0.036052		603.678	0.030646		603.678	0.04989		603.678	0.025451		603.678	0.025596		603.678	0.130391
601.749	0.036692		601.749	0.030582		601.749	0.049906		601.749	0.025857		601.749	0.025911		601.749	0.130856
599.82	0.037429		599.82	0.030394		599.82	0.050024		599.82	0.026084		599.82	0.026161		599.82	0.131586

## Sheet: 5-5050
3996.23	0.001601
3994.3	0.001625
3992.37	0.00165
3990.44	0.001666
3988.52	0.001667
3986.59	0.001666				5050-05-01
3984.66	0.001679
3982.73	0.001698
3980.8	0.001709
3978.87	0.001712
3976.94	0.001723
3975.02	0.001735
3973.09	0.001729
3971.16	0.00171
3969.23	0.001706
3967.3	0.001726
3965.37	0.001746
3963.44	0.00174
3961.51	0.001712
3959.59	0.001685
3957.66	0.00167
3955.73	0.001665
3953.8	0.001675
3951.87	0.001713
3949.94	0.001778
3948.01	0.001856
3946.08	0.001928
3944.16	0.001977
3942.23	0.001993
3940.3	0.00198
3938.37	0.001949
3936.44	0.001921
3934.51	0.001914
3932.58	0.00193
3930.66	0.001948
3928.73	0.001941
3926.8	0.001902
3924.87	0.001854
3922.94	0.001821
3921.01	0.00179
3919.08	0.001741
3917.15	0.001673
3915.23	0.001622
3913.3	0.001639
3911.37	0.001744
3909.44	0.0019
3907.51	0.002053
3905.58	0.002184
3903.65	0.002289
3901.73	0.002329
3899.8	0.002267
3897.87	0.002137
3895.94	0.002002
3894.01	0.001882
3892.08	0.001785
3890.15	0.001729
3888.22	0.00172
3886.3	0.001732
3884.37	0.001742
3882.44	0.001743
3880.51	0.001746
3878.58	0.001761
3876.65	0.00179
3874.72	0.001857
3872.79	0.001983
3870.87	0.002122
3868.94	0.002194
3867.01	0.002148
3865.08	0.001978
3863.15	0.001746
3861.22	0.001575
3859.29	0.001563
3857.37	0.001724
3855.44	0.001999
3853.51	0.002262
3851.58	0.002393
3849.65	0.002371
3847.72	0.002273
3845.79	0.002184
3843.86	0.002151
3841.94	0.00216
3840.01	0.002153
3838.08	0.002083
3836.15	0.001974
3834.22	0.001882
3832.29	0.001823
3830.36	0.001779
3828.44	0.001749
3826.51	0.001763
3824.58	0.001847
3822.65	0.00199
3820.72	0.002116
3818.79	0.002121
3816.86	0.001991
3814.93	0.001842
3813.01	0.001777
3811.08	0.00182
3809.15	0.00195
3807.22	0.002121
3805.29	0.002259
3803.36	0.002303
3801.43	0.002249
3799.5	0.002134
3797.58	0.001994
3795.65	0.001866
3793.72	0.001778
3791.79	0.001742
3789.86	0.001741
3787.93	0.001742
3786	0.001723
3784.08	0.001694
3782.15	0.001682
3780.22	0.001705
3778.29	0.001759
3776.36	0.00181
3774.43	0.001829
3772.5	0.001838
3770.57	0.001884
3768.65	0.00198
3766.72	0.002067
3764.79	0.002092
3762.86	0.002069
3760.93	0.002039
3759	0.002029
3757.07	0.002045
3755.15	0.002093
3753.22	0.002172
3751.29	0.002277
3749.36	0.002401
3747.43	0.002526
3745.5	0.002645
3743.57	0.002734
3741.64	0.002745
3739.72	0.002658
3737.79	0.002509
3735.86	0.002376
3733.93	0.002339
3732	0.002394
3730.07	0.002474
3728.14	0.002515
3726.21	0.002499
3724.29	0.002444
3722.36	0.002388
3720.43	0.002341
3718.5	0.002286
3716.57	0.00223
3714.64	0.002218
3712.71	0.002283
3710.79	0.002397
3708.86	0.002469
3706.93	0.00245
3705	0.002398
3703.07	0.002407
3701.14	0.002503
3699.21	0.00263
3697.28	0.002714
3695.36	0.002749
3693.43	0.00279
3691.5	0.0029
3689.57	0.00308
3687.64	0.003248
3685.71	0.003336
3683.78	0.003351
3681.86	0.003345
3679.93	0.003383
3678	0.003514
3676.07	0.003719
3674.14	0.003907
3672.21	0.003998
3670.28	0.004027
3668.35	0.004087
3666.43	0.004207
3664.5	0.004362
3662.57	0.004526
3660.64	0.004686
3658.71	0.004852
3656.78	0.005046
3654.85	0.005267
3652.93	0.005483
3651	0.005662
3649.07	0.005802
3647.14	0.005906
3645.21	0.005973
3643.28	0.006017
3641.35	0.006083
3639.42	0.006224
3637.5	0.006454
3635.57	0.006738
3633.64	0.007014
3631.71	0.007211
3629.78	0.007284
3627.85	0.007284
3625.92	0.007297
3623.99	0.007363
3622.07	0.007498
3620.14	0.00771
3618.21	0.00797
3616.28	0.008212
3614.35	0.008385
3612.42	0.008486
3610.49	0.008556
3608.57	0.008654
3606.64	0.008808
3604.71	0.008982
3602.78	0.009113
3600.85	0.009191
3598.92	0.009251
3596.99	0.009323
3595.06	0.009418
3593.14	0.009546
3591.21	0.009695
3589.28	0.009829
3587.35	0.009911
3585.42	0.00995
3583.49	0.01
3581.56	0.010097
3579.64	0.010215
3577.71	0.010306
3575.78	0.010388
3573.85	0.01055
3571.92	0.010841
3569.99	0.011196
3568.06	0.011478
3566.13	0.011606
3564.21	0.01162
3562.28	0.011617
3560.35	0.011661
3558.42	0.011763
3556.49	0.01191
3554.56	0.012089
3552.63	0.012298
3550.7	0.012535
3548.78	0.012771
3546.85	0.012962
3544.92	0.013084
3542.99	0.01316
3541.06	0.013231
3539.13	0.013323
3537.2	0.013424
3535.28	0.013517
3533.35	0.013597
3531.42	0.013683
3529.49	0.013812
3527.56	0.014013
3525.63	0.014258
3523.7	0.014467
3521.77	0.014585
3519.85	0.014638
3517.92	0.01471
3515.99	0.014831
3514.06	0.01494
3512.13	0.014964
3510.2	0.01492
3508.27	0.014904
3506.35	0.014973
3504.42	0.015106
3502.49	0.015261
3500.56	0.015417
3498.63	0.01557
3496.7	0.015709
3494.77	0.015805
3492.84	0.015844
3490.92	0.01586
3488.99	0.015902
3487.06	0.015984
3485.13	0.016084
3483.2	0.016188
3481.27	0.016315
3479.34	0.016475
3477.41	0.016662
3475.49	0.01688
3473.56	0.01713
3471.63	0.017386
3469.7	0.017599
3467.77	0.017744
3465.84	0.017833
3463.91	0.017887
3461.99	0.017911
3460.06	0.017907
3458.13	0.017897
3456.2	0.017914
3454.27	0.017962
3452.34	0.018018
3450.41	0.01806
3448.48	0.018089
3446.56	0.018123
3444.63	0.018177
3442.7	0.018234
3440.77	0.018266
3438.84	0.01826
3436.91	0.018225
3434.98	0.01819
3433.06	0.018189
3431.13	0.018239
3429.2	0.018335
3427.27	0.018476
3425.34	0.018657
3423.41	0.018826
3421.48	0.018902
3419.55	0.01886
3417.63	0.018743
3415.7	0.018613
3413.77	0.018513
3411.84	0.018469
3409.91	0.018481
3407.98	0.018525
3406.05	0.018582
3404.12	0.018636
3402.2	0.018666
3400.27	0.018648
3398.34	0.018588
3396.41	0.018517
3394.48	0.018476
3392.55	0.018483
3390.62	0.01852
3388.7	0.018559
3386.77	0.01859
3384.84	0.018605
3382.91	0.018591
3380.98	0.018544
3379.05	0.018476
3377.12	0.018392
3375.19	0.01829
3373.27	0.018168
3371.34	0.018034
3369.41	0.017901
3367.48	0.017785
3365.55	0.017686
3363.62	0.0176
3361.69	0.017527
3359.77	0.017464
3357.84	0.017397
3355.91	0.017318
3353.98	0.017228
3352.05	0.017144
3350.12	0.017084
3348.19	0.017043
3346.26	0.016995
3344.34	0.016924
3342.41	0.016838
3340.48	0.016743
3338.55	0.016636
3336.62	0.016517
3334.69	0.016398
3332.76	0.016287
3330.84	0.016174
3328.91	0.016059
3326.98	0.015957
3325.05	0.015871
3323.12	0.015783
3321.19	0.015678
3319.26	0.015563
3317.33	0.01546
3315.41	0.01538
3313.48	0.015324
3311.55	0.015276
3309.62	0.015214
3307.69	0.01512
3305.76	0.014995
3303.83	0.014863
3301.9	0.014759
3299.98	0.014701
3298.05	0.014678
3296.12	0.014666
3294.19	0.014649
3292.26	0.014628
3290.33	0.014605
3288.4	0.014575
3286.48	0.014524
3284.55	0.014454
3282.62	0.01439
3280.69	0.01434
3278.76	0.014282
3276.83	0.014187
3274.9	0.01405
3272.97	0.013886
3271.05	0.013711
3269.12	0.013533
3267.19	0.013362
3265.26	0.01321
3263.33	0.013099
3261.4	0.013057
3259.47	0.013092
3257.55	0.013172
3255.62	0.013241
3253.69	0.013259
3251.76	0.01322
3249.83	0.013146
3247.9	0.013072
3245.97	0.013019
3244.04	0.012961
3242.12	0.012846
3240.19	0.01266
3238.26	0.012449
3236.33	0.012277
3234.4	0.012166
3232.47	0.012089
3230.54	0.012023
3228.61	0.011968
3226.69	0.011934
3224.76	0.011916
3222.83	0.011895
3220.9	0.011853
3218.97	0.011765
3217.04	0.011624
3215.11	0.011444
3213.19	0.011267
3211.26	0.01113
3209.33	0.011027
3207.4	0.010923
3205.47	0.010802
3203.54	0.010681
3201.61	0.010578
3199.68	0.010497
3197.76	0.010429
3195.83	0.010358
3193.9	0.010267
3191.97	0.010157
3190.04	0.010041
3188.11	0.009923
3186.18	0.009797
3184.26	0.009665
3182.33	0.009551
3180.4	0.009482
3178.47	0.009458
3176.54	0.00944
3174.61	0.009383
3172.68	0.009269
3170.75	0.009112
3168.83	0.008942
3166.9	0.008784
3164.97	0.00865
3163.04	0.008544
3161.11	0.008453
3159.18	0.008354
3157.25	0.008223
3155.32	0.008066
3153.4	0.007917
3151.47	0.007807
3149.54	0.007742
3147.61	0.007702
3145.68	0.007656
3143.75	0.007588
3141.82	0.007514
3139.9	0.007441
3137.97	0.007344
3136.04	0.007196
3134.11	0.007008
3132.18	0.006835
3130.25	0.006729
3128.32	0.00669
3126.39	0.006678
3124.47	0.00665
3122.54	0.006583
3120.61	0.006489
3118.68	0.006393
3116.75	0.006318
3114.82	0.006277
3112.89	0.006266
3110.97	0.006262
3109.04	0.006233
3107.11	0.006172
3105.18	0.006108
3103.25	0.006075
3101.32	0.006071
3099.39	0.00606
3097.46	0.006006
3095.54	0.005909
3093.61	0.005792
3091.68	0.005682
3089.75	0.005597
3087.82	0.00555
3085.89	0.005544
3083.96	0.005572
3082.03	0.005625
3080.11	0.005682
3078.18	0.005727
3076.25	0.005762
3074.32	0.005807
3072.39	0.005874
3070.46	0.00595
3068.53	0.006008
3066.61	0.006021
3064.68	0.005983
3062.75	0.005911
3060.82	0.005821
3058.89	0.005722
3056.96	0.005641
3055.03	0.005613
3053.1	0.005642
3051.18	0.005701
3049.25	0.00577
3047.32	0.005844
3045.39	0.005923
3043.46	0.005995
3041.53	0.006054
3039.6	0.006114
3037.68	0.006208
3035.75	0.006356
3033.82	0.006551
3031.89	0.006787
3029.96	0.007096
3028.03	0.007529
3026.1	0.008131
3024.17	0.00892
3022.25	0.009897
3020.32	0.01107
3018.39	0.012468
3016.46	0.014122
3014.53	0.015997
3012.6	0.017945
3010.67	0.019727
3008.74	0.02109
3006.82	0.021843
3004.89	0.0219
3002.96	0.021304
3001.03	0.020213
2999.1	0.018841
2997.17	0.017411
2995.24	0.01614
2993.32	0.015227
2991.39	0.014775
2989.46	0.014782
2987.53	0.01514
2985.6	0.015715
2983.67	0.016551
2981.74	0.017796
2979.81	0.019444
2977.89	0.021378
2975.96	0.02359
2974.03	0.026192
2972.1	0.029337
2970.17	0.033181
2968.24	0.037767
2966.31	0.042931
2964.39	0.048406
2962.46	0.053914
2960.53	0.059147
2958.6	0.063702
2956.67	0.067125
2954.74	0.069135
2952.81	0.069964
2950.88	0.070393
2948.96	0.071384
2947.03	0.073772
2945.1	0.078102
2943.17	0.084575
2941.24	0.093152
2939.31	0.103685
2937.38	0.11599
2935.46	0.129905
2933.53	0.145195
2931.6	0.161341
2929.67	0.177552
2927.74	0.192817
2925.81	0.205745
2923.88	0.214577
2921.95	0.217682
2920.03	0.214256
2918.1	0.204758
2916.17	0.190734
2914.24	0.174336
2912.31	0.157789
2910.38	0.142721
2908.45	0.129764
2906.52	0.1188
2904.6	0.109457
2902.67	0.101363
2900.74	0.094194
2898.81	0.087671
2896.88	0.081593
2894.95	0.075844
2893.02	0.070381
2891.1	0.065265
2889.17	0.060638
2887.24	0.056592
2885.31	0.053169
2883.38	0.050554
2881.45	0.049077
2879.52	0.048991
2877.59	0.050375
2875.67	0.052985
2873.74	0.056104
2871.81	0.058924
2869.88	0.061333
2867.95	0.064281
2866.02	0.069267
2864.09	0.077446
2862.17	0.089201
2860.24	0.104148
2858.31	0.120975
2856.38	0.137083
2854.45	0.148728
2852.52	0.152202
2850.59	0.145662
2848.66	0.130296
2846.74	0.109812
2844.81	0.088641
2842.88	0.07016
2840.95	0.055884
2839.02	0.04565
2837.09	0.03842
2835.16	0.033115
2833.23	0.029004
2831.31	0.025692
2829.38	0.022939
2827.45	0.020589
2825.52	0.018579
2823.59	0.016904
2821.66	0.015537
2819.73	0.014381
2817.81	0.013319
2815.88	0.012327
2813.95	0.011476
2812.02	0.010776
2810.09	0.010157
2808.16	0.009592
2806.23	0.009095
2804.3	0.008682
2802.38	0.008346
2800.45	0.008034
2798.52	0.007715
2796.59	0.007432
2794.66	0.007226
2792.73	0.007061
2790.8	0.006867
2788.88	0.006615
2786.95	0.006326
2785.02	0.006043
2783.09	0.0058
2781.16	0.005578
2779.23	0.005334
2777.3	0.0051
2775.37	0.004949
2773.45	0.004866
2771.52	0.004793
2769.59	0.004725
2767.66	0.004665
2765.73	0.004571
2763.8	0.004429
2761.87	0.004298
2759.94	0.004218
2758.02	0.004191
2756.09	0.004225
2754.16	0.004308
2752.23	0.0044
2750.3	0.004461
2748.37	0.00445
2746.44	0.004363
2744.52	0.00424
2742.59	0.004117
2740.66	0.004039
2738.73	0.004075
2736.8	0.004196
2734.87	0.004256
2732.94	0.004191
2731.01	0.004093
2729.09	0.004068
2727.16	0.004102
2725.23	0.004095
2723.3	0.004012
2721.37	0.00392
2719.44	0.003881
2717.51	0.003854
2715.59	0.003774
2713.66	0.003678
2711.73	0.003654
2709.8	0.003692
2707.87	0.003729
2705.94	0.003743
2704.01	0.003732
2702.08	0.003697
2700.16	0.003671
2698.23	0.00368
2696.3	0.003699
2694.37	0.003708
2692.44	0.003747
2690.51	0.003855
2688.58	0.004007
2686.65	0.004154
2684.73	0.004259
2682.8	0.004323
2680.87	0.004374
2678.94	0.0044
2677.01	0.004363
2675.08	0.004288
2673.15	0.004244
2671.23	0.00424
2669.3	0.004228
2667.37	0.004152
2665.44	0.004003
2663.51	0.003856
2661.58	0.003796
2659.65	0.003786
2657.72	0.003726
2655.8	0.003611
2653.87	0.003513
2651.94	0.003453
2650.01	0.003399
2648.08	0.003335
2646.15	0.00325
2644.22	0.003151
2642.3	0.003099
2640.37	0.003115
2638.44	0.003125
2636.51	0.003051
2634.58	0.002918
2632.65	0.002783
2630.72	0.002683
2628.79	0.002644
2626.87	0.002635
2624.94	0.002589
2623.01	0.002496
2621.08	0.002413
2619.15	0.002369
2617.22	0.002323
2615.29	0.002241
2613.37	0.00217
2611.44	0.002179
2609.51	0.002253
2607.58	0.002317
2605.65	0.002293
2603.72	0.002172
2601.79	0.002027
2599.86	0.001878
2597.94	0.001707
2596.01	0.001582
2594.08	0.001573
2592.15	0.001644
2590.22	0.001723
2588.29	0.001767
2586.36	0.001747
2584.43	0.001674
2582.51	0.001605
2580.58	0.00156
2578.65	0.001503
2576.72	0.001432
2574.79	0.001389
2572.86	0.001376
2570.93	0.00139
2569.01	0.001437
2567.08	0.001482
2565.15	0.001474
2563.22	0.001381
2561.29	0.001185
2559.36	0.000941
2557.43	0.000774
2555.5	0.000742
2553.58	0.000772
2551.65	0.000797
2549.72	0.000861
2547.79	0.001014
2545.86	0.001178
2543.93	0.001222
2542	0.001157
2540.08	0.001121
2538.15	0.001172
2536.22	0.001213
2534.29	0.001152
2532.36	0.001002
2530.43	0.000861
2528.5	0.000818
2526.57	0.000834
2524.65	0.000791
2522.72	0.000679
2520.79	0.000595
2518.86	0.000582
2516.93	0.000627
2515	0.000753
2513.07	0.000941
2511.14	0.001056
2509.22	0.001026
2507.29	0.000947
2505.36	0.000889
2503.43	0.000813
2501.5	0.000714
2499.57	0.000662
2497.64	0.00069
2495.72	0.000766
2493.79	0.000852
2491.86	0.000885
2489.93	0.000818
2488	0.000707
2486.07	0.000635
2484.14	0.000641
2482.21	0.00072
2480.29	0.000785
2478.36	0.000745
2476.43	0.00063
2474.5	0.000532
2472.57	0.000501
2470.64	0.000523
2468.71	0.000546
2466.79	0.000518
2464.86	0.000486
2462.93	0.000536
2461	0.000602
2459.07	0.000574
2457.14	0.0005
2455.21	0.000457
2453.28	0.000435
2451.36	0.000435
2449.43	0.000516
2447.5	0.000675
2445.57	0.000788
2443.64	0.000767
2441.71	0.00069
2439.78	0.000631
2437.85	0.000574
2435.93	0.000568
2434	0.000669
2432.07	0.000737
2430.14	0.000638
2428.21	0.000497
2426.28	0.000509
2424.35	0.000635
2422.43	0.000686
2420.5	0.000609
2418.57	0.000552
2416.64	0.000635
2414.71	0.000789
2412.78	0.000885
2410.85	0.000899
2408.92	0.000861
2407	0.000774
2405.07	0.000673
2403.14	0.000638
2401.21	0.000704
2399.28	0.000789
2397.35	0.00083
2395.42	0.000823
2393.5	0.000813
2391.57	0.000838
2389.64	0.000892
2387.71	0.000954
2385.78	0.001014
2383.85	0.001078
2381.92	0.001152
2379.99	0.001221
2378.07	0.001251
2376.14	0.001215
2374.21	0.001124
2372.28	0.001028
2370.35	0.000977
2368.42	0.000969
2366.49	0.000907
2364.56	0.000648
2362.64	0.000213
2360.71	-0.000142
2358.78	-0.000171
2356.85	0.000141
2354.92	0.000605
2352.99	0.001046
2351.06	0.001404
2349.14	0.001639
2347.21	0.00171
2345.28	0.001657
2343.35	0.001574
2341.42	0.001513
2339.49	0.001465
2337.56	0.001409
2335.63	0.001382
2333.71	0.001452
2331.78	0.001603
2329.85	0.001702
2327.92	0.001624
2325.99	0.001385
2324.06	0.001093
2322.13	0.000871
2320.21	0.000802
2318.28	0.000868
2316.35	0.000962
2314.42	0.001017
2312.49	0.001037
2310.56	0.001025
2308.63	0.000956
2306.7	0.000839
2304.78	0.00074
2302.85	0.000703
2300.92	0.000714
2298.99	0.000718
2297.06	0.00067
2295.13	0.000573
2293.2	0.00048
2291.28	0.000441
2289.35	0.000457
2287.42	0.000497
2285.49	0.000517
2283.56	0.000482
2281.63	0.0004
2279.7	0.000316
2277.77	0.00027
2275.85	0.000274
2273.92	0.000328
2271.99	0.000429
2270.06	0.00056
2268.13	0.000678
2266.2	0.000731
2264.27	0.000696
2262.34	0.000594
2260.42	0.000469
2258.49	0.000346
2256.56	0.000221
2254.63	9.8e-05
2252.7	1.3e-05
2250.77	9e-06
2248.84	8.8e-05
2246.92	0.000173
2244.99	0.000129
2243.06	6.1e-05
2241.13	0.00014
2239.2	0.00023
2237.27	7.1e-05
2235.34	-0.000268
2233.41	-0.000435
2231.49	-0.000327
2229.56	-0.000238
2227.63	-0.000367
2225.7	-0.000585
2223.77	-0.000698
2221.84	-0.000612
2219.91	-0.000384
2217.99	-0.000207
2216.06	-0.00018
2214.13	-0.00025
2212.2	-0.000354
2210.27	-0.000463
2208.34	-0.00043
2206.41	-0.000113
2204.48	0.000325
2202.56	0.000623
2200.63	0.000772
2198.7	0.00087
2196.77	0.000849
2194.84	0.00058
2192.91	0.000137
2190.98	-0.000217
2189.05	-0.000343
2187.13	-0.000326
2185.2	-0.000259
2183.27	-0.00022
2181.34	-0.000217
2179.41	-0.000107
2177.48	0.000106
2175.55	0.00014
2173.63	-0.000142
2171.7	-0.000438
2169.77	-0.000396
2167.84	-7.6e-05
2165.91	0.000278
2163.98	0.000527
2162.05	0.000542
2160.12	0.000255
2158.2	-0.000146
2156.27	-0.00027
2154.34	7.6e-05
2152.41	0.000547
2150.48	0.000641
2148.55	0.000375
2146.62	0.000217
2144.7	0.000427
2142.77	0.000746
2140.84	0.000833
2138.91	0.000686
2136.98	0.000502
2135.05	0.000404
2133.12	0.000348
2131.19	0.000329
2129.27	0.000517
2127.34	0.000939
2125.41	0.00127
2123.48	0.001252
2121.55	0.00103
2119.62	0.000903
2117.69	0.000953
2115.76	0.001013
2113.84	0.000942
2111.91	0.000794
2109.98	0.000765
2108.05	0.000986
2106.12	0.001319
2104.19	0.001523
2102.26	0.001511
2100.34	0.001375
2098.41	0.00125
2096.48	0.001173
2094.55	0.001131
2092.62	0.001107
2090.69	0.001101
2088.76	0.001109
2086.83	0.001116
2084.91	0.001125
2082.98	0.001171
2081.05	0.001256
2079.12	0.001302
2077.19	0.001218
2075.26	0.00101
2073.33	0.000786
2071.41	0.00065
2069.48	0.000633
2067.55	0.000707
2065.62	0.000828
2063.69	0.000943
2061.76	0.000982
2059.83	0.00093
2057.9	0.000864
2055.98	0.000865
2054.05	0.000906
2052.12	0.000917
2050.19	0.000894
2048.26	0.000876
2046.33	0.000844
2044.4	0.000756
2042.47	0.000624
2040.55	0.000497
2038.62	0.000398
2036.69	0.000353
2034.76	0.000403
2032.83	0.000558
2030.9	0.000759
2028.97	0.000936
2027.05	0.001103
2025.12	0.001318
2023.19	0.001553
2021.26	0.001699
2019.33	0.0017
2017.4	0.001579
2015.47	0.001351
2013.54	0.000998
2011.62	0.000594
2009.69	0.000346
2007.76	0.000417
2005.83	0.000749
2003.9	0.00113
2001.97	0.001367
2000.04	0.001367
1998.12	0.001146
1996.19	0.000813
1994.26	0.000523
1992.33	0.000413
1990.4	0.000522
1988.47	0.000728
1986.54	0.000865
1984.61	0.000886
1982.69	0.000854
1980.76	0.000819
1978.83	0.000755
1976.9	0.000623
1974.97	0.000489
1973.04	0.000456
1971.11	0.00049
1969.19	0.000436
1967.26	0.00022
1965.33	-8.2e-05
1963.4	-0.000315
1961.47	-0.000342
1959.54	-0.000104
1957.61	0.000315
1955.68	0.000749
1953.76	0.001076
1951.83	0.001266
1949.9	0.001321
1947.97	0.001279
1946.04	0.001219
1944.11	0.001201
1942.18	0.00123
1940.25	0.001278
1938.33	0.001301
1936.4	0.001281
1934.47	0.001246
1932.54	0.001219
1930.61	0.001185
1928.68	0.001122
1926.75	0.001046
1924.83	0.001011
1922.9	0.001066
1920.97	0.001205
1919.04	0.001346
1917.11	0.001415
1915.18	0.001412
1913.25	0.001392
1911.32	0.001411
1909.4	0.001492
1907.47	0.001604
1905.54	0.00168
1903.61	0.001672
1901.68	0.001606
1899.75	0.001547
1897.82	0.001539
1895.9	0.001585
1893.97	0.001664
1892.04	0.001748
1890.11	0.001814
1888.18	0.00186
1886.25	0.001887
1884.32	0.001889
1882.39	0.001854
1880.47	0.001782
1878.54	0.001704
1876.61	0.001665
1874.68	0.001688
1872.75	0.001752
1870.82	0.001813
1868.89	0.001843
1866.96	0.001845
1865.04	0.001836
1863.11	0.00183
1861.18	0.001838
1859.25	0.001862
1857.32	0.001903
1855.39	0.001959
1853.46	0.002021
1851.54	0.002077
1849.61	0.002126
1847.68	0.002174
1845.75	0.002237
1843.82	0.002327
1841.89	0.002428
1839.96	0.002498
1838.03	0.002528
1836.11	0.002553
1834.18	0.002602
1832.25	0.002686
1830.32	0.002806
1828.39	0.00295
1826.46	0.00307
1824.53	0.003139
1822.61	0.003191
1820.68	0.003275
1818.75	0.003411
1816.82	0.003581
1814.89	0.003763
1812.96	0.003948
1811.03	0.004138
1809.1	0.004344
1807.18	0.004582
1805.25	0.004861
1803.32	0.005155
1801.39	0.005412
1799.46	0.005591
1797.53	0.005702
1795.6	0.005812
1793.67	0.006001
1791.75	0.006326
1789.82	0.006772
1787.89	0.007271
1785.96	0.007772
1784.03	0.008264
1782.1	0.008769
1780.17	0.009337
1778.25	0.010035
1776.32	0.010946
1774.39	0.012187
1772.46	0.01387
1770.53	0.016053
1768.6	0.01884
1766.67	0.02259
1764.74	0.027987
1762.82	0.035922
1760.89	0.047111
1758.96	0.061853
1757.03	0.080205
1755.1	0.10191
1753.17	0.126588
1751.24	0.153499
1749.32	0.18007
1747.39	0.201772
1745.46	0.214613
1743.53	0.216839
1741.6	0.208776
1739.67	0.192309
1737.74	0.170136
1735.81	0.144565
1733.89	0.117847
1731.96	0.093399
1730.03	0.073942
1728.1	0.059759
1726.17	0.049716
1724.24	0.042469
1722.31	0.037016
1720.38	0.03269
1718.46	0.029029
1716.53	0.02588
1714.6	0.023375
1712.67	0.021582
1710.74	0.020378
1708.81	0.019563
1706.88	0.018938
1704.96	0.018342
1703.03	0.017644
1701.1	0.016762
1699.17	0.015731
1697.24	0.01468
1695.31	0.013745
1693.38	0.013006
1691.45	0.012473
1689.53	0.012108
1687.6	0.011849
1685.67	0.01161
1683.74	0.01134
1681.81	0.011063
1679.88	0.010815
1677.95	0.010627
1676.03	0.010517
1674.1	0.010487
1672.17	0.010509
1670.24	0.010557
1668.31	0.010651
1666.38	0.01082
1664.45	0.011082
1662.52	0.011452
1660.6	0.0119
1658.67	0.012335
1656.74	0.012676
1654.81	0.012886
1652.88	0.012976
1650.95	0.01294
1649.02	0.012715
1647.1	0.012303
1645.17	0.011829
1643.24	0.011427
1641.31	0.011125
1639.38	0.010876
1637.45	0.01063
1635.52	0.010387
1633.59	0.010186
1631.67	0.010026
1629.74	0.009879
1627.81	0.009725
1625.88	0.009551
1623.95	0.009356
1622.02	0.009155
1620.09	0.00895
1618.16	0.008712
1616.24	0.008432
1614.31	0.008133
1612.38	0.007828
1610.45	0.007538
1608.52	0.00729
1606.59	0.007103
1604.66	0.006957
1602.74	0.00682
1600.81	0.006672
1598.88	0.006509
1596.95	0.006347
1595.02	0.006207
1593.09	0.006099
1591.16	0.006013
1589.23	0.005937
1587.31	0.005869
1585.38	0.005818
1583.45	0.005789
1581.52	0.005776
1579.59	0.00576
1577.66	0.005729
1575.73	0.005694
1573.81	0.005672
1571.88	0.00565
1569.95	0.005628
1568.02	0.005633
1566.09	0.005682
1564.16	0.005767
1562.23	0.005843
1560.3	0.005866
1558.38	0.005843
1556.45	0.005814
1554.52	0.005781
1552.59	0.005744
1550.66	0.005711
1548.73	0.005701
1546.8	0.005713
1544.87	0.005731
1542.95	0.005747
1541.02	0.005768
1539.09	0.005822
1537.16	0.005891
1535.23	0.005935
1533.3	0.005967
1531.37	0.00603
1529.45	0.006131
1527.52	0.006257
1525.59	0.006392
1523.66	0.006489
1521.73	0.006509
1519.8	0.006463
1517.87	0.006391
1515.94	0.006348
1514.02	0.006369
1512.09	0.006446
1510.16	0.00655
1508.23	0.006674
1506.3	0.006836
1504.37	0.007024
1502.44	0.007185
1500.52	0.007318
1498.59	0.007461
1496.66	0.007652
1494.73	0.007894
1492.8	0.00818
1490.87	0.008511
1488.94	0.008894
1487.01	0.009306
1485.09	0.009741
1483.16	0.010281
1481.23	0.011168
1479.3	0.012897
1477.37	0.016293
1475.44	0.022371
1473.51	0.03168
1471.58	0.043334
1469.66	0.055081
1467.73	0.064925
1465.8	0.071885
1463.87	0.075772
1461.94	0.076967
1460.01	0.076096
1458.08	0.073652
1456.16	0.070003
1454.23	0.065632
1452.3	0.061085
1450.37	0.056852
1448.44	0.053275
1446.51	0.050488
1444.58	0.048393
1442.65	0.046707
1440.73	0.045089
1438.8	0.043237
1436.87	0.040982
1434.94	0.038363
1433.01	0.03555
1431.08	0.032746
1429.15	0.030251
1427.23	0.028423
1425.3	0.027485
1423.37	0.027408
1421.44	0.027876
1419.51	0.02837
1417.58	0.028351
1415.65	0.027526
1413.72	0.026024
1411.8	0.024296
1409.87	0.022889
1407.94	0.022155
1406.01	0.022086
1404.08	0.02237
1402.15	0.022622
1400.22	0.022637
1398.29	0.022446
1396.37	0.022232
1394.44	0.022222
1392.51	0.022637
1390.58	0.023663
1388.65	0.025453
1386.72	0.028063
1384.79	0.031368
1382.87	0.03507
1380.94	0.038664
1379.01	0.041429
1377.08	0.042744
1375.15	0.042545
1373.22	0.041407
1371.29	0.040095
1369.36	0.039072
1367.44	0.038426
1365.51	0.038051
1363.58	0.037818
1361.65	0.037655
1359.72	0.03753
1357.79	0.037434
1355.86	0.03736
1353.94	0.037283
1352.01	0.037145
1350.08	0.036885
1348.15	0.03647
1346.22	0.03591
1344.29	0.035238
1342.36	0.034464
1340.43	0.033585
1338.51	0.032643
1336.58	0.031754
1334.65	0.031064
1332.72	0.030687
1330.79	0.030682
1328.86	0.03104
1326.93	0.031688
1325.01	0.032514
1323.08	0.033382
1321.15	0.034161
1319.22	0.034756
1317.29	0.035149
1315.36	0.035387
1313.43	0.035553
1311.5	0.035724
1309.58	0.035952
1307.65	0.036258
1305.72	0.036623
1303.79	0.036993
1301.86	0.037311
1299.93	0.037549
1298	0.03772
1296.07	0.037872
1294.15	0.03807
1292.22	0.038397
1290.29	0.03895
1288.36	0.039826
1286.43	0.041047
1284.5	0.04251
1282.57	0.043997
1280.65	0.045267
1278.72	0.046166
1276.79	0.046703
1274.86	0.047031
1272.93	0.047354
1271	0.04782
1269.07	0.048463
1267.14	0.049232
1265.22	0.050052
1263.29	0.050882
1261.36	0.051717
1259.43	0.052562
1257.5	0.053432
1255.57	0.054393
1253.64	0.055578
1251.72	0.05714
1249.79	0.059145
1247.86	0.061497
1245.93	0.063949
1244	0.066205
1242.07	0.068019
1240.14	0.069259
1238.21	0.069903
1236.29	0.070019
1234.36	0.069733
1232.43	0.069166
1230.5	0.068402
1228.57	0.067497
1226.64	0.066511
1224.71	0.065518
1222.78	0.064591
1220.86	0.06378
1218.93	0.063126
1217	0.062678
1215.07	0.062477
1213.14	0.062532
1211.21	0.062811
1209.28	0.063283
1207.36	0.06396
1205.43	0.064911
1203.5	0.06624
1201.57	0.068038
1199.64	0.070346
1197.71	0.07312
1195.78	0.076125
1193.85	0.079165
1191.93	0.082246
1190	0.085478
1188.07	0.088947
1186.14	0.092715
1184.21	0.096861
1182.28	0.101499
1180.35	0.106706
1178.43	0.112357
1176.5	0.118118
1174.57	0.123747
1172.64	0.129225
1170.71	0.134533
1168.78	0.139486
1166.85	0.143812
1164.92	0.147223
1163	0.149457
1161.07	0.150412
1159.14	0.150101
1157.21	0.148572
1155.28	0.146031
1153.35	0.142914
1151.42	0.139745
1149.49	0.136927
1147.57	0.134556
1145.64	0.132379
1143.71	0.1298
1141.78	0.125931
1139.85	0.119983
1137.92	0.111871
1135.99	0.102395
1134.07	0.092895
1132.14	0.084748
1130.21	0.078994
1128.28	0.076192
1126.35	0.076337
1124.42	0.078776
1122.49	0.082266
1120.56	0.085335
1118.64	0.086832
1116.71	0.086337
1114.78	0.084178
1112.85	0.081119
1110.92	0.078033
1108.99	0.075739
1107.06	0.074861
1105.14	0.075566
1103.21	0.077429
1101.28	0.079678
1099.35	0.08162
1097.42	0.082821
1095.49	0.08302
1093.56	0.082072
1091.63	0.080044
1089.71	0.077247
1087.78	0.074048
1085.85	0.070696
1083.92	0.067282
1081.99	0.06376
1080.06	0.060081
1078.13	0.056393
1076.2	0.053012
1074.28	0.050194
1072.35	0.048053
1070.42	0.046576
1068.49	0.045596
1066.56	0.044877
1064.63	0.044279
1062.7	0.043747
1060.78	0.043163
1058.85	0.042385
1056.92	0.041361
1054.99	0.040134
1053.06	0.038841
1051.13	0.037653
1049.2	0.036633
1047.27	0.035782
1045.35	0.035175
1043.42	0.034907
1041.49	0.035021
1039.56	0.035484
1037.63	0.036108
1035.7	0.03664
1033.77	0.036932
1031.85	0.036998
1029.92	0.036915
1027.99	0.036704
1026.06	0.036325
1024.13	0.03579
1022.2	0.035216
1020.27	0.034665
1018.34	0.034076
1016.42	0.033453
1014.49	0.032902
1012.56	0.032487
1010.63	0.032177
1008.7	0.031874
1006.77	0.031495
1004.84	0.031108
1002.91	0.030815
1000.99	0.030568
999.058	0.030264
997.129	0.029907
995.2	0.029562
993.272	0.029271
991.343	0.029055
989.414	0.028941
987.486	0.028925
985.557	0.028951
983.628	0.028937
981.699	0.02881
979.771	0.028596
977.842	0.028431
975.913	0.028419
973.985	0.028531
972.056	0.028683
970.127	0.028831
968.199	0.028945
966.27	0.029004
964.341	0.029006
962.413	0.028976
960.484	0.02889
958.555	0.028646
956.627	0.028202
954.698	0.027647
952.769	0.027063
950.841	0.026437
948.912	0.025787
946.983	0.025212
945.055	0.024762
943.126	0.024376
941.197	0.023954
939.268	0.023448
937.34	0.022927
935.411	0.022473
933.482	0.02207
931.554	0.021697
929.625	0.021407
927.696	0.021246
925.768	0.021203
923.839	0.021267
921.91	0.021454
919.982	0.021733
918.053	0.022009
916.124	0.022216
914.196	0.022387
912.267	0.02256
910.338	0.022678
908.41	0.022683
906.481	0.022651
904.552	0.022686
902.623	0.022775
900.695	0.022834
898.766	0.02282
896.837	0.0228
894.909	0.022883
892.98	0.023076
891.051	0.023283
889.123	0.02341
887.194	0.023423
885.265	0.02336
883.337	0.023313
881.408	0.023339
879.479	0.023451
877.551	0.023646
875.622	0.023909
873.693	0.024196
871.765	0.024443
869.836	0.024584
867.907	0.0246
865.979	0.02454
864.05	0.024512
862.121	0.024606
860.192	0.02478
858.264	0.024917
856.335	0.024991
854.406	0.025035
852.478	0.025045
850.549	0.024982
848.62	0.024812
846.692	0.02454
844.763	0.024227
842.834	0.023919
840.906	0.023609
838.977	0.023286
837.048	0.022971
835.12	0.022674
833.191	0.022377
831.262	0.022083
829.334	0.021841
827.405	0.021704
825.476	0.021651
823.548	0.021567
821.619	0.021353
819.69	0.021065
817.761	0.020846
815.833	0.020765
813.904	0.020728
811.975	0.020608
810.047	0.02043
808.118	0.020277
806.189	0.020137
804.261	0.019974
802.332	0.019832
800.403	0.019778
798.475	0.01981
796.546	0.019896
794.617	0.020102
792.689	0.020486
790.76	0.020915
788.831	0.021274
786.903	0.021638
784.974	0.022081
783.045	0.0226
781.116	0.023166
779.188	0.023731
777.259	0.024317
775.33	0.025003
773.402	0.025791
771.473	0.026634
769.544	0.027488
767.616	0.028269
765.687	0.028929
763.758	0.02951
761.83	0.030039
759.901	0.03049
757.972	0.030846
756.044	0.03122
754.115	0.031858
752.186	0.032897
750.258	0.034275
748.329	0.035944
746.4	0.037946
744.472	0.040241
742.543	0.04271
740.614	0.045396
738.685	0.048501
736.757	0.052132
734.828	0.05627
732.899	0.060943
730.971	0.066138
729.042	0.071594
727.113	0.076937
725.185	0.081669
723.256	0.084832
721.327	0.085668
719.399	0.083981
717.47	0.080333
715.541	0.075769
713.613	0.071237
711.684	0.067249
709.755	0.063931
707.827	0.061225
705.898	0.059026
703.969	0.057254
702.04	0.055849
700.112	0.054737
698.183	0.053808
696.254	0.052964
694.326	0.052124
692.397	0.051215
690.468	0.050177
688.54	0.048999
686.611	0.047709
684.682	0.046312
682.754	0.044795
680.825	0.043203
678.896	0.041647
676.968	0.040219
675.039	0.038943
673.11	0.03779
671.182	0.036687
669.253	0.035575
667.324	0.034526
665.396	0.033645
663.467	0.032907
661.538	0.03223
659.609	0.03156
657.681	0.03091
655.752	0.030324
653.823	0.029832
651.895	0.029432
649.966	0.02908
648.037	0.028721
646.109	0.028355
644.18	0.028049
642.251	0.027857
640.323	0.027757
638.394	0.027698
636.465	0.027655
634.537	0.027626
632.608	0.027583
630.679	0.027481
628.751	0.027305
626.822	0.027121
624.893	0.027132
622.965	0.027411
621.036	0.027829
619.107	0.028204
617.178	0.028389
615.25	0.028422
613.321	0.028529
611.392	0.028817
609.464	0.029246
607.535	0.029809
605.606	0.030372
603.678	0.030646
601.749	0.030582
599.82	0.030394

## Sheet: 5-7525
3996.23	0.001774
3994.3	0.001822
3992.37	0.001886
3990.44	0.00196
3988.52	0.002015
3986.59	0.002026
3984.66	0.002003
3982.73	0.001974
3980.8	0.001958
3978.87	0.001969
3976.94	0.002019
3975.02	0.002101
3973.09	0.002185
3971.16	0.002246
3969.23	0.002286
3967.3	0.002309
3965.37	0.0023
3963.44	0.002244
3961.51	0.00215
3959.59	0.002049
3957.66	0.001977
3955.73	0.001953
3953.8	0.001979
3951.87	0.00206
3949.94	0.002196
3948.01	0.002351
3946.08	0.002458
3944.16	0.002477
3942.23	0.002436
3940.3	0.002383
3938.37	0.002345
3936.44	0.00233
3934.51	0.002325
3932.58	0.002315
3930.66	0.00229
3928.73	0.002252
3926.8	0.002234
3924.87	0.002289
3922.94	0.002419
3921.01	0.002533
3919.08	0.002543
3917.15	0.002445
3915.23	0.002295
3913.3	0.002164
3911.37	0.002098
3909.44	0.002122
3907.51	0.002247
3905.58	0.002483
3903.65	0.002792
3901.73	0.003023
3899.8	0.003039
3897.87	0.002869
3895.94	0.002622
3894.01	0.002379
3892.08	0.002212
3890.15	0.002186
3888.22	0.00227
3886.3	0.002355
3884.37	0.002363
3882.44	0.002298
3880.51	0.002247
3878.58	0.002285
3876.65	0.002402
3874.72	0.002568
3872.79	0.002741
3870.87	0.002841
3868.94	0.00282
3867.01	0.002682
3865.08	0.002472
3863.15	0.002289
3861.22	0.002211
3859.29	0.002253
3857.37	0.002402
3855.44	0.002636
3853.51	0.002885
3851.58	0.003031
3849.65	0.002985
3847.72	0.00281
3845.79	0.002645
3843.86	0.002612
3841.94	0.002719
3840.01	0.002855
3838.08	0.002901
3836.15	0.002835
3834.22	0.002707
3832.29	0.002569
3830.36	0.002474
3828.44	0.002474
3826.51	0.002599
3824.58	0.002812
3822.65	0.003024
3820.72	0.003163
3818.79	0.00315
3816.86	0.00296
3814.93	0.002734
3813.01	0.002628
3811.08	0.00267
3809.15	0.002801
3807.22	0.002944
3805.29	0.003027
3803.36	0.002997
3801.43	0.002895
3799.5	0.002797
3797.58	0.002702
3795.65	0.002598
3793.72	0.002497
3791.79	0.002408
3789.86	0.00233
3787.93	0.002253
3786	0.002185
3784.08	0.002159
3782.15	0.002196
3780.22	0.002282
3778.29	0.00239
3776.36	0.002472
3774.43	0.002482
3772.5	0.00243
3770.57	0.002371
3768.65	0.002362
3766.72	0.002399
3764.79	0.002451
3762.86	0.002499
3760.93	0.002534
3759	0.002573
3757.07	0.00263
3755.15	0.002709
3753.22	0.002845
3751.29	0.003101
3749.36	0.003473
3747.43	0.003821
3745.5	0.00405
3743.57	0.00415
3741.64	0.004108
3739.72	0.003922
3737.79	0.003649
3735.86	0.003421
3733.93	0.003348
3732	0.003423
3730.07	0.003566
3728.14	0.003678
3726.21	0.003707
3724.29	0.003652
3722.36	0.003536
3720.43	0.003398
3718.5	0.003287
3716.57	0.00323
3714.64	0.003225
3712.71	0.003272
3710.79	0.00338
3708.86	0.003496
3706.93	0.003534
3705	0.003508
3703.07	0.003504
3701.14	0.003587
3699.21	0.003724
3697.28	0.003828
3695.36	0.003865
3693.43	0.003874
3691.5	0.003929
3689.57	0.004089
3687.64	0.004317
3685.71	0.004504
3683.78	0.004625
3681.86	0.004752
3679.93	0.004978
3678	0.005344
3676.07	0.005797
3674.14	0.006183
3672.21	0.006336
3670.28	0.006285
3668.35	0.006203
3666.43	0.006174
3664.5	0.006209
3662.57	0.006318
3660.64	0.006503
3658.71	0.006741
3656.78	0.007003
3654.85	0.007265
3652.93	0.007516
3651	0.007793
3649.07	0.008123
3647.14	0.00843
3645.21	0.008642
3643.28	0.00876
3641.35	0.008824
3639.42	0.008886
3637.5	0.008997
3635.57	0.009202
3633.64	0.009512
3631.71	0.009859
3629.78	0.010149
3627.85	0.010383
3625.92	0.010598
3623.99	0.010803
3622.07	0.01102
3620.14	0.011287
3618.21	0.011613
3616.28	0.011946
3614.35	0.012226
3612.42	0.012423
3610.49	0.012535
3608.57	0.012603
3606.64	0.012697
3604.71	0.012831
3602.78	0.01298
3600.85	0.013133
3598.92	0.013284
3596.99	0.013419
3595.06	0.013544
3593.14	0.013687
3591.21	0.013845
3589.28	0.01399
3587.35	0.014124
3585.42	0.014262
3583.49	0.014405
3581.56	0.014543
3579.64	0.01465
3577.71	0.014706
3575.78	0.014744
3573.85	0.014834
3571.92	0.015023
3569.99	0.0153
3568.06	0.015622
3566.13	0.015935
3564.21	0.016183
3562.28	0.016351
3560.35	0.016473
3558.42	0.016594
3556.49	0.016738
3554.56	0.016918
3552.63	0.017151
3550.7	0.017432
3548.78	0.017717
3546.85	0.017967
3544.92	0.018184
3542.99	0.018385
3541.06	0.01858
3539.13	0.018753
3537.2	0.01888
3535.28	0.018956
3533.35	0.019021
3531.42	0.019134
3529.49	0.019331
3527.56	0.019603
3525.63	0.019893
3523.7	0.02013
3521.77	0.020266
3519.85	0.020318
3517.92	0.020356
3515.99	0.020435
3514.06	0.02055
3512.13	0.020679
3510.2	0.020837
3508.27	0.02104
3506.35	0.021255
3504.42	0.021441
3502.49	0.02161
3500.56	0.021793
3498.63	0.022004
3496.7	0.022221
3494.77	0.022401
3492.84	0.022518
3490.92	0.022611
3488.99	0.022745
3487.06	0.022941
3485.13	0.023168
3483.2	0.023394
3481.27	0.023621
3479.34	0.023848
3477.41	0.024063
3475.49	0.024267
3473.56	0.024465
3471.63	0.024653
3469.7	0.024831
3467.77	0.024998
3465.84	0.025142
3463.91	0.02526
3461.99	0.025364
3460.06	0.025461
3458.13	0.02554
3456.2	0.025607
3454.27	0.025676
3452.34	0.025744
3450.41	0.025794
3448.48	0.025836
3446.56	0.025906
3444.63	0.026021
3442.7	0.026149
3440.77	0.026257
3438.84	0.026331
3436.91	0.026388
3434.98	0.026455
3433.06	0.026545
3431.13	0.026646
3429.2	0.026736
3427.27	0.026819
3425.34	0.026916
3423.41	0.027017
3421.48	0.027072
3419.55	0.027049
3417.63	0.026966
3415.7	0.026881
3413.77	0.026842
3411.84	0.026867
3409.91	0.026937
3407.98	0.027008
3406.05	0.027035
3404.12	0.027003
3402.2	0.026939
3400.27	0.026901
3398.34	0.026927
3396.41	0.027006
3394.48	0.027087
3392.55	0.027113
3390.62	0.02705
3388.7	0.026928
3386.77	0.026824
3384.84	0.026784
3382.91	0.026783
3380.98	0.026764
3379.05	0.026697
3377.12	0.026587
3375.19	0.026458
3373.27	0.02633
3371.34	0.02621
3369.41	0.026086
3367.48	0.025953
3365.55	0.025819
3363.62	0.0257
3361.69	0.025603
3359.77	0.025521
3357.84	0.02542
3355.91	0.025276
3353.98	0.025099
3352.05	0.024924
3350.12	0.024778
3348.19	0.024661
3346.26	0.024559
3344.34	0.024457
3342.41	0.024354
3340.48	0.024259
3338.55	0.024187
3336.62	0.02414
3334.69	0.024106
3332.76	0.024061
3330.84	0.023971
3328.91	0.023825
3326.98	0.023646
3325.05	0.023467
3323.12	0.023301
3321.19	0.023152
3319.26	0.023018
3317.33	0.022893
3315.41	0.022777
3313.48	0.022675
3311.55	0.022586
3309.62	0.022503
3307.69	0.02242
3305.76	0.02234
3303.83	0.022266
3301.9	0.022198
3299.98	0.022134
3298.05	0.022071
3296.12	0.022001
3294.19	0.021906
3292.26	0.021774
3290.33	0.021622
3288.4	0.021487
3286.48	0.021388
3284.55	0.021315
3282.62	0.021245
3280.69	0.021154
3278.76	0.021033
3276.83	0.020884
3274.9	0.020719
3272.97	0.020544
3271.05	0.020367
3269.12	0.020202
3267.19	0.020067
3265.26	0.019964
3263.33	0.019879
3261.4	0.019801
3259.47	0.019729
3257.55	0.019663
3255.62	0.019591
3253.69	0.019492
3251.76	0.019355
3249.83	0.019194
3247.9	0.01905
3245.97	0.018941
3244.04	0.018834
3242.12	0.018691
3240.19	0.018513
3238.26	0.018341
3236.33	0.018203
3234.4	0.01809
3232.47	0.017968
3230.54	0.017809
3228.61	0.017618
3226.69	0.017439
3224.76	0.017322
3222.83	0.017268
3220.9	0.017224
3218.97	0.017129
3217.04	0.016967
3215.11	0.01676
3213.19	0.016547
3211.26	0.016361
3209.33	0.016208
3207.4	0.016057
3205.47	0.015875
3203.54	0.015674
3201.61	0.015492
3199.68	0.015349
3197.76	0.015234
3195.83	0.015119
3193.9	0.014988
3191.97	0.014837
3190.04	0.014674
3188.11	0.014505
3186.18	0.014336
3184.26	0.01417
3182.33	0.01401
3180.4	0.013858
3178.47	0.01371
3176.54	0.01356
3174.61	0.013406
3172.68	0.013251
3170.75	0.013085
3168.83	0.012884
3166.9	0.012649
3164.97	0.012419
3163.04	0.012241
3161.11	0.012119
3159.18	0.012019
3157.25	0.011898
3155.32	0.011739
3153.4	0.011561
3151.47	0.011389
3149.54	0.011236
3147.61	0.011095
3145.68	0.010957
3143.75	0.01082
3141.82	0.010687
3139.9	0.010547
3137.97	0.010377
3136.04	0.010176
3134.11	0.009974
3132.18	0.009816
3130.25	0.009715
3128.32	0.009656
3126.39	0.009615
3124.47	0.009572
3122.54	0.009513
3120.61	0.009429
3118.68	0.009307
3116.75	0.009152
3114.82	0.008988
3112.89	0.008858
3110.97	0.008785
3109.04	0.008757
3107.11	0.008738
3105.18	0.008698
3103.25	0.008614
3101.32	0.008476
3099.39	0.008292
3097.46	0.0081
3095.54	0.007949
3093.61	0.007867
3091.68	0.007843
3089.75	0.007839
3087.82	0.007818
3085.89	0.007781
3083.96	0.007754
3082.03	0.007762
3080.11	0.007793
3078.18	0.00781
3076.25	0.007794
3074.32	0.007768
3072.39	0.007757
3070.46	0.007757
3068.53	0.007746
3066.61	0.007705
3064.68	0.007636
3062.75	0.007551
3060.82	0.007449
3058.89	0.007324
3056.96	0.007205
3055.03	0.007144
3053.1	0.007156
3051.18	0.007213
3049.25	0.007284
3047.32	0.007342
3045.39	0.007382
3043.46	0.007402
3041.53	0.007398
3039.6	0.007388
3037.68	0.007421
3035.75	0.007533
3033.82	0.007726
3031.89	0.007986
3029.96	0.008313
3028.03	0.00874
3026.1	0.009317
3024.17	0.010083
3022.25	0.011046
3020.32	0.012207
3018.39	0.013589
3016.46	0.015211
3014.53	0.017035
3012.6	0.01891
3010.67	0.020604
3008.74	0.021876
3006.82	0.022546
3004.89	0.022544
3002.96	0.021928
3001.03	0.020851
2999.1	0.019509
2997.17	0.018095
2995.24	0.016801
2993.32	0.015835
2991.39	0.015348
2989.46	0.015375
2987.53	0.015787
2985.6	0.016393
2983.67	0.017167
2981.74	0.018264
2979.81	0.019774
2977.89	0.021651
2975.96	0.023867
2974.03	0.026496
2972.1	0.029675
2970.17	0.033515
2968.24	0.038025
2966.31	0.043092
2964.39	0.048493
2962.46	0.053926
2960.53	0.059044
2958.6	0.063417
2956.67	0.06662
2954.74	0.068482
2952.81	0.069283
2950.88	0.069729
2948.96	0.070714
2947.03	0.073053
2945.1	0.077293
2943.17	0.083659
2941.24	0.09212
2939.31	0.102501
2937.38	0.114621
2935.46	0.128321
2933.53	0.143314
2931.6	0.15904
2929.67	0.174751
2927.74	0.189543
2925.81	0.202107
2923.88	0.210706
2921.95	0.213716
2920.03	0.210327
2918.1	0.200912
2916.17	0.186988
2914.24	0.170801
2912.31	0.154613
2910.38	0.139946
2908.45	0.127324
2906.52	0.116632
2904.6	0.107517
2902.67	0.099582
2900.74	0.092496
2898.81	0.08602
2896.88	0.079999
2894.95	0.074368
2893.02	0.069093
2891.1	0.064176
2889.17	0.059706
2887.24	0.05578
2885.31	0.052474
2883.38	0.049946
2881.45	0.048467
2879.52	0.048327
2877.59	0.04969
2875.67	0.052314
2873.74	0.055388
2871.81	0.058065
2869.88	0.06032
2867.95	0.063186
2866.02	0.068118
2864.09	0.076205
2862.17	0.087814
2860.24	0.102524
2858.31	0.118972
2856.38	0.134583
2854.45	0.145744
2852.52	0.148946
2850.59	0.142455
2848.66	0.12738
2846.74	0.107305
2844.81	0.08662
2842.88	0.068664
2840.95	0.054841
2839.02	0.044917
2837.09	0.0379
2835.16	0.032756
2833.23	0.028743
2831.31	0.025452
2829.38	0.02269
2827.45	0.020358
2825.52	0.018428
2823.59	0.016881
2821.66	0.015615
2819.73	0.01448
2817.81	0.013396
2815.88	0.012397
2813.95	0.011562
2812.02	0.010888
2810.09	0.010301
2808.16	0.009788
2806.23	0.009376
2804.3	0.009032
2802.38	0.008698
2800.45	0.008346
2798.52	0.007959
2796.59	0.007565
2794.66	0.007248
2792.73	0.007046
2790.8	0.006887
2788.88	0.006694
2786.95	0.006478
2785.02	0.00627
2783.09	0.00606
2781.16	0.005817
2779.23	0.005572
2777.3	0.005419
2775.37	0.005353
2773.45	0.00525
2771.52	0.005062
2769.59	0.004879
2767.66	0.004793
2765.73	0.004792
2763.8	0.004778
2761.87	0.004679
2759.94	0.004529
2758.02	0.004419
2756.09	0.004403
2754.16	0.004476
2752.23	0.004587
2750.3	0.004668
2748.37	0.004679
2746.44	0.004617
2744.52	0.004498
2742.59	0.004359
2740.66	0.004255
2738.73	0.00424
2736.8	0.004306
2734.87	0.004376
2732.94	0.0044
2731.01	0.004409
2729.09	0.004438
2727.16	0.004449
2725.23	0.004382
2723.3	0.004248
2721.37	0.004122
2719.44	0.004059
2717.51	0.004051
2715.59	0.004042
2713.66	0.004004
2711.73	0.003966
2709.8	0.003956
2707.87	0.003954
2705.94	0.003931
2704.01	0.003895
2702.08	0.003867
2700.16	0.00386
2698.23	0.003892
2696.3	0.003966
2694.37	0.004067
2692.44	0.00415
2690.51	0.004188
2688.58	0.004245
2686.65	0.004382
2684.73	0.004531
2682.8	0.004605
2680.87	0.004615
2678.94	0.004604
2677.01	0.004591
2675.08	0.00456
2673.15	0.004504
2671.23	0.004447
2669.3	0.004396
2667.37	0.004325
2665.44	0.004236
2663.51	0.004162
2661.58	0.004104
2659.65	0.004023
2657.72	0.00392
2655.8	0.003838
2653.87	0.003786
2651.94	0.003728
2650.01	0.003643
2648.08	0.003532
2646.15	0.003415
2644.22	0.003332
2642.3	0.003318
2640.37	0.003345
2638.44	0.003339
2636.51	0.003261
2634.58	0.003146
2632.65	0.003034
2630.72	0.002935
2628.79	0.002863
2626.87	0.002798
2624.94	0.002692
2623.01	0.002543
2621.08	0.002423
2619.15	0.002388
2617.22	0.002415
2615.29	0.002447
2613.37	0.002445
2611.44	0.0024
2609.51	0.002359
2607.58	0.002385
2605.65	0.002434
2603.72	0.002405
2601.79	0.002277
2599.86	0.00211
2597.94	0.001984
2596.01	0.001948
2594.08	0.001978
2592.15	0.002024
2590.22	0.002073
2588.29	0.002093
2586.36	0.002037
2584.43	0.001945
2582.51	0.001889
2580.58	0.001875
2578.65	0.001862
2576.72	0.00182
2574.79	0.001741
2572.86	0.001649
2570.93	0.001593
2569.01	0.001588
2567.08	0.001588
2565.15	0.001565
2563.22	0.001531
2561.29	0.001467
2559.36	0.001372
2557.43	0.001312
2555.5	0.001323
2553.58	0.001348
2551.65	0.001335
2549.72	0.001329
2547.79	0.001394
2545.86	0.001492
2543.93	0.001541
2542	0.001497
2540.08	0.001417
2538.15	0.001375
2536.22	0.001347
2534.29	0.001291
2532.36	0.001241
2530.43	0.001219
2528.5	0.001197
2526.57	0.001138
2524.65	0.00105
2522.72	0.00101
2520.79	0.001055
2518.86	0.001112
2516.93	0.001144
2515	0.001194
2513.07	0.001232
2511.14	0.00121
2509.22	0.001212
2507.29	0.001298
2505.36	0.001357
2503.43	0.001285
2501.5	0.001139
2499.57	0.001025
2497.64	0.000968
2495.72	0.000979
2493.79	0.001072
2491.86	0.001131
2489.93	0.001033
2488	0.000863
2486.07	0.000761
2484.14	0.000764
2482.21	0.000854
2480.29	0.000963
2478.36	0.00102
2476.43	0.001008
2474.5	0.000936
2472.57	0.000867
2470.64	0.000892
2468.71	0.000965
2466.79	0.000939
2464.86	0.00082
2462.93	0.000752
2461	0.000791
2459.07	0.000887
2457.14	0.000996
2455.21	0.001054
2453.28	0.001033
2451.36	0.000997
2449.43	0.000982
2447.5	0.000956
2445.57	0.00091
2443.64	0.000864
2441.71	0.000842
2439.78	0.000832
2437.85	0.000831
2435.93	0.000891
2434	0.00104
2432.07	0.001169
2430.14	0.001157
2428.21	0.001064
2426.28	0.001051
2424.35	0.00113
2422.43	0.001161
2420.5	0.001077
2418.57	0.000981
2416.64	0.000997
2414.71	0.001081
2412.78	0.001121
2410.85	0.001106
2408.92	0.001079
2407	0.001043
2405.07	0.001031
2403.14	0.001107
2401.21	0.001238
2399.28	0.001298
2397.35	0.001274
2395.42	0.001225
2393.5	0.001217
2391.57	0.001277
2389.64	0.001376
2387.71	0.001472
2385.78	0.001543
2383.85	0.001602
2381.92	0.001668
2379.99	0.001736
2378.07	0.001762
2376.14	0.00169
2374.21	0.001502
2372.28	0.001238
2370.35	0.00097
2368.42	0.000794
2366.49	0.000804
2364.56	0.000976
2362.64	0.001176
2360.71	0.001288
2358.78	0.001322
2356.85	0.001403
2354.92	0.001614
2352.99	0.001942
2351.06	0.002331
2349.14	0.002633
2347.21	0.002702
2345.28	0.00259
2343.35	0.002436
2341.42	0.002294
2339.49	0.00218
2337.56	0.002075
2335.63	0.001986
2333.71	0.001963
2331.78	0.002014
2329.85	0.002078
2327.92	0.002062
2325.99	0.001923
2324.06	0.001678
2322.13	0.001416
2320.21	0.001235
2318.28	0.001158
2316.35	0.001133
2314.42	0.001126
2312.49	0.001155
2310.56	0.001228
2308.63	0.001323
2306.7	0.001429
2304.78	0.001557
2302.85	0.001689
2300.92	0.001774
2298.99	0.001771
2297.06	0.001677
2295.13	0.001539
2293.2	0.001415
2291.28	0.00133
2289.35	0.001268
2287.42	0.001208
2285.49	0.001154
2283.56	0.001114
2281.63	0.001091
2279.7	0.001069
2277.77	0.001017
2275.85	0.000915
2273.92	0.000798
2271.99	0.000738
2270.06	0.000787
2268.13	0.000923
2266.2	0.001068
2264.27	0.001153
2262.34	0.001156
2260.42	0.001089
2258.49	0.000997
2256.56	0.000928
2254.63	0.000888
2252.7	0.000858
2250.77	0.000826
2248.84	0.000775
2246.92	0.000658
2244.99	0.000496
2243.06	0.000494
2241.13	0.000769
2239.2	0.001094
2237.27	0.001135
2235.34	0.000876
2233.41	0.000612
2231.49	0.000543
2229.56	0.000591
2227.63	0.000607
2225.7	0.000528
2223.77	0.000355
2221.84	0.000164
2219.91	8.1e-05
2217.99	0.000137
2216.06	0.000228
2214.13	0.000285
2212.2	0.000352
2210.27	0.000429
2208.34	0.000457
2206.41	0.000423
2204.48	0.00032
2202.56	0.000226
2200.63	0.00038
2198.7	0.000824
2196.77	0.001186
2194.84	0.001096
2192.91	0.00062
2190.98	0.000116
2189.05	-0.000136
2187.13	-8e-05
2185.2	0.000145
2183.27	0.00036
2181.34	0.00053
2179.41	0.00076
2177.48	0.001126
2175.55	0.001475
2173.63	0.001526
2171.7	0.001273
2169.77	0.000988
2167.84	0.000807
2165.91	0.000662
2163.98	0.00048
2162.05	0.000206
2160.12	-7.8e-05
2158.2	-0.000149
2156.27	2.6e-05
2154.34	0.000383
2152.41	0.000926
2150.48	0.001435
2148.55	0.001597
2146.62	0.001415
2144.7	0.001119
2142.77	0.000914
2140.84	0.000969
2138.91	0.001344
2136.98	0.001813
2135.05	0.002007
2133.12	0.001806
2131.19	0.001455
2129.27	0.001275
2127.34	0.001381
2125.41	0.001578
2123.48	0.001596
2121.55	0.001481
2119.62	0.001477
2117.69	0.00163
2115.76	0.001766
2113.84	0.001743
2111.91	0.001615
2109.98	0.001591
2108.05	0.001798
2106.12	0.002132
2104.19	0.002361
2102.26	0.002273
2100.34	0.001916
2098.41	0.001597
2096.48	0.00147
2094.55	0.001555
2092.62	0.001777
2090.69	0.002016
2088.76	0.002171
2086.83	0.002207
2084.91	0.00216
2082.98	0.002093
2081.05	0.002043
2079.12	0.001996
2077.19	0.001912
2075.26	0.001778
2073.33	0.001643
2071.41	0.001582
2069.48	0.00161
2067.55	0.001683
2065.62	0.001775
2063.69	0.001903
2061.76	0.002058
2059.83	0.002183
2057.9	0.002251
2055.98	0.002276
2054.05	0.002273
2052.12	0.002238
2050.19	0.002158
2048.26	0.002019
2046.33	0.001817
2044.4	0.001606
2042.47	0.001496
2040.55	0.00154
2038.62	0.001658
2036.69	0.001709
2034.76	0.001645
2032.83	0.001521
2030.9	0.001392
2028.97	0.001267
2027.05	0.001182
2025.12	0.001216
2023.19	0.001364
2021.26	0.00152
2019.33	0.001616
2017.4	0.001656
2015.47	0.00165
2013.54	0.001564
2011.62	0.001389
2009.69	0.001188
2007.76	0.001039
2005.83	0.000987
2003.9	0.001066
2001.97	0.001269
2000.04	0.001491
1998.12	0.001601
1996.19	0.001574
1994.26	0.0015
1992.33	0.001497
1990.4	0.001602
1988.47	0.001713
1986.54	0.001722
1984.61	0.001648
1982.69	0.001558
1980.76	0.001447
1978.83	0.001256
1976.9	0.000977
1974.97	0.000719
1973.04	0.000596
1971.11	0.000607
1969.19	0.000676
1967.26	0.000737
1965.33	0.000748
1963.4	0.000709
1961.47	0.000704
1959.54	0.000838
1957.61	0.00113
1955.68	0.001491
1953.76	0.001808
1951.83	0.001995
1949.9	0.002029
1947.97	0.001962
1946.04	0.001872
1944.11	0.001798
1942.18	0.001743
1940.25	0.001695
1938.33	0.00163
1936.4	0.001557
1934.47	0.001515
1932.54	0.001519
1930.61	0.001533
1928.68	0.001513
1926.75	0.001465
1924.83	0.001436
1922.9	0.001473
1920.97	0.00158
1919.04	0.0017
1917.11	0.001799
1915.18	0.001873
1913.25	0.001903
1911.32	0.001889
1909.4	0.001877
1907.47	0.001901
1905.54	0.001922
1903.61	0.001885
1901.68	0.001791
1899.75	0.001701
1897.82	0.001672
1895.9	0.001696
1893.97	0.00173
1892.04	0.00175
1890.11	0.001788
1888.18	0.00189
1886.25	0.002039
1884.32	0.002169
1882.39	0.002237
1880.47	0.002243
1878.54	0.002224
1876.61	0.002228
1874.68	0.002289
1872.75	0.002412
1870.82	0.002551
1868.89	0.002641
1866.96	0.002658
1865.04	0.002615
1863.11	0.002546
1861.18	0.002481
1859.25	0.002443
1857.32	0.002453
1855.39	0.002508
1853.46	0.002576
1851.54	0.002627
1849.61	0.002665
1847.68	0.002715
1845.75	0.002792
1843.82	0.002894
1841.89	0.003004
1839.96	0.003082
1838.03	0.00312
1836.11	0.003157
1834.18	0.003205
1832.25	0.003252
1830.32	0.00331
1828.39	0.003412
1826.46	0.003533
1824.53	0.003642
1822.61	0.003758
1820.68	0.003897
1818.75	0.004042
1816.82	0.004168
1814.89	0.004275
1812.96	0.004396
1811.03	0.00457
1809.1	0.004815
1807.18	0.00511
1805.25	0.005416
1803.32	0.005692
1801.39	0.005914
1799.46	0.006093
1797.53	0.006264
1795.6	0.006463
1793.67	0.006723
1791.75	0.007071
1789.82	0.007499
1787.89	0.007952
1785.96	0.008398
1784.03	0.008849
1782.1	0.009344
1780.17	0.009934
1778.25	0.010671
1776.32	0.011601
1774.39	0.012811
1772.46	0.014416
1770.53	0.016508
1768.6	0.019219
1766.67	0.022897
1764.74	0.028196
1762.82	0.035969
1760.89	0.04692
1758.96	0.061352
1757.03	0.079319
1755.1	0.100571
1753.17	0.124702
1751.24	0.15094
1749.32	0.176772
1747.39	0.197818
1745.46	0.210216
1743.53	0.212269
1741.6	0.204309
1739.67	0.188181
1737.74	0.166523
1735.81	0.141603
1733.89	0.115637
1731.96	0.091913
1730.03	0.07303
1728.1	0.059279
1726.17	0.049585
1724.24	0.042635
1722.31	0.037432
1720.38	0.033309
1718.46	0.029831
1716.53	0.026884
1714.6	0.024593
1712.67	0.022984
1710.74	0.021918
1708.81	0.021214
1706.88	0.020714
1704.96	0.020303
1703.03	0.019849
1701.1	0.019224
1699.17	0.018406
1697.24	0.017484
1695.31	0.016607
1693.38	0.015885
1691.45	0.015331
1689.53	0.014927
1687.6	0.014647
1685.67	0.014445
1683.74	0.014312
1681.81	0.01427
1679.88	0.014291
1677.95	0.014357
1676.03	0.014455
1674.1	0.014564
1672.17	0.014638
1670.24	0.014685
1668.31	0.014794
1666.38	0.015023
1664.45	0.01537
1662.52	0.015837
1660.6	0.016386
1658.67	0.016911
1656.74	0.017326
1654.81	0.01763
1652.88	0.017866
1650.95	0.017997
1649.02	0.017864
1647.1	0.017456
1645.17	0.016973
1643.24	0.016563
1641.31	0.016227
1639.38	0.015898
1637.45	0.015536
1635.52	0.015176
1633.59	0.014886
1631.67	0.014651
1629.74	0.01443
1627.81	0.014194
1625.88	0.013915
1623.95	0.013581
1622.02	0.013219
1620.09	0.012845
1618.16	0.012445
1616.24	0.012046
1614.31	0.011679
1612.38	0.011315
1610.45	0.010928
1608.52	0.010538
1606.59	0.010182
1604.66	0.009865
1602.74	0.009571
1600.81	0.009291
1598.88	0.009027
1596.95	0.008791
1595.02	0.008599
1593.09	0.008453
1591.16	0.008331
1589.23	0.00821
1587.31	0.008086
1585.38	0.007978
1583.45	0.007915
1581.52	0.007899
1579.59	0.007891
1577.66	0.007865
1575.73	0.007845
1573.81	0.007852
1571.88	0.007838
1569.95	0.007786
1568.02	0.00775
1566.09	0.007773
1564.16	0.00786
1562.23	0.007979
1560.3	0.008084
1558.38	0.008175
1556.45	0.008246
1554.52	0.00825
1552.59	0.008192
1550.66	0.0081
1548.73	0.008007
1546.8	0.007912
1544.87	0.007809
1542.95	0.00774
1541.02	0.007759
1539.09	0.007901
1537.16	0.008078
1535.23	0.008171
1533.3	0.008182
1531.37	0.008185
1529.45	0.008199
1527.52	0.00823
1525.59	0.008292
1523.66	0.008361
1521.73	0.008407
1519.8	0.008421
1517.87	0.008385
1515.94	0.008342
1514.02	0.008358
1512.09	0.008417
1510.16	0.008475
1508.23	0.008538
1506.3	0.00869
1504.37	0.008939
1502.44	0.009153
1500.52	0.009269
1498.59	0.009325
1496.66	0.009403
1494.73	0.009553
1492.8	0.009764
1490.87	0.010026
1488.94	0.010346
1487.01	0.010695
1485.09	0.011059
1483.16	0.011525
1481.23	0.012356
1479.3	0.014049
1477.37	0.017385
1475.44	0.02332
1473.51	0.032373
1471.58	0.043703
1469.66	0.055149
1467.73	0.064761
1465.8	0.071569
1463.87	0.075387
1461.94	0.076584
1460.01	0.075768
1458.08	0.073439
1456.16	0.069959
1454.23	0.065735
1452.3	0.061257
1450.37	0.057019
1448.44	0.053422
1446.51	0.05065
1444.58	0.048603
1442.65	0.046971
1440.73	0.045397
1438.8	0.043582
1436.87	0.041372
1434.94	0.038819
1433.01	0.036093
1431.08	0.033388
1429.15	0.030991
1427.23	0.02924
1425.3	0.028336
1423.37	0.02825
1421.44	0.028684
1419.51	0.029137
1417.58	0.029093
1415.65	0.028266
1413.72	0.026779
1411.8	0.02508
1409.87	0.023701
1407.94	0.022982
1406.01	0.022909
1404.08	0.023186
1402.15	0.02344
1400.22	0.023461
1398.29	0.023282
1396.37	0.023079
1394.44	0.023078
1392.51	0.023496
1390.58	0.0245
1388.65	0.026226
1386.72	0.028738
1384.79	0.031934
1382.87	0.035513
1380.94	0.038966
1379.01	0.041592
1377.08	0.04281
1375.15	0.042583
1373.22	0.041484
1371.29	0.040249
1369.36	0.039303
1367.44	0.038721
1365.51	0.038391
1363.58	0.038183
1361.65	0.038029
1359.72	0.037892
1357.79	0.037762
1355.86	0.037648
1353.94	0.03755
1352.01	0.037422
1350.08	0.037195
1348.15	0.036832
1346.22	0.03634
1344.29	0.035735
1342.36	0.03502
1340.43	0.03419
1338.51	0.033286
1336.58	0.032417
1334.65	0.03172
1332.72	0.031311
1330.79	0.031259
1328.86	0.03157
1326.93	0.032191
1325.01	0.033014
1323.08	0.033892
1321.15	0.034677
1319.22	0.035275
1317.29	0.035672
1315.36	0.035909
1313.43	0.03607
1311.5	0.036238
1309.58	0.036457
1307.65	0.03673
1305.72	0.037035
1303.79	0.037336
1301.86	0.037597
1299.93	0.037794
1298	0.037936
1296.07	0.038065
1294.15	0.038254
1292.22	0.038589
1290.29	0.039157
1288.36	0.040032
1286.43	0.04122
1284.5	0.042617
1282.57	0.044029
1280.65	0.045251
1278.72	0.046149
1276.79	0.046719
1274.86	0.047092
1272.93	0.047454
1271	0.047941
1269.07	0.04858
1267.14	0.049312
1265.22	0.050065
1263.29	0.050812
1261.36	0.051566
1259.43	0.052343
1257.5	0.05316
1255.57	0.054087
1253.64	0.055256
1251.72	0.056806
1249.79	0.058781
1247.86	0.061081
1245.93	0.063471
1244	0.065668
1242.07	0.067443
1240.14	0.068669
1238.21	0.069326
1236.29	0.069471
1234.36	0.069205
1232.43	0.068646
1230.5	0.067899
1228.57	0.06704
1226.64	0.066118
1224.71	0.065173
1222.78	0.064253
1220.86	0.063418
1218.93	0.062727
1217	0.062248
1215.07	0.062038
1213.14	0.062113
1211.21	0.062436
1209.28	0.062945
1207.36	0.063615
1205.43	0.064506
1203.5	0.065745
1201.57	0.06745
1199.64	0.069667
1197.71	0.072337
1195.78	0.075242
1193.85	0.078218
1191.93	0.081257
1190	0.084436
1188.07	0.087837
1186.14	0.091528
1184.21	0.095576
1182.28	0.100055
1180.35	0.105036
1178.43	0.110458
1176.5	0.116079
1174.57	0.121614
1172.64	0.126926
1170.71	0.132035
1168.78	0.136871
1166.85	0.141121
1164.92	0.144396
1163	0.146474
1161.07	0.147317
1159.14	0.146929
1157.21	0.145362
1155.28	0.142859
1153.35	0.139839
1151.42	0.13676
1149.49	0.133993
1147.57	0.131659
1145.64	0.129522
1143.71	0.126971
1141.78	0.123182
1139.85	0.117481
1137.92	0.109738
1135.99	0.100589
1134.07	0.091312
1132.14	0.083343
1130.21	0.077785
1128.28	0.075182
1126.35	0.075476
1124.42	0.07799
1122.49	0.081464
1120.56	0.084399
1118.64	0.085707
1116.71	0.085119
1114.78	0.083017
1112.85	0.080064
1110.92	0.077068
1108.99	0.074891
1107.06	0.074134
1105.14	0.074856
1103.21	0.076634
1101.28	0.078803
1099.35	0.080696
1097.42	0.081845
1095.49	0.082004
1093.56	0.081079
1091.63	0.079141
1089.71	0.076464
1087.78	0.073407
1085.85	0.070219
1083.92	0.066962
1081.99	0.063577
1080.06	0.060035
1078.13	0.05649
1076.2	0.053221
1074.28	0.050452
1072.35	0.048306
1070.42	0.046826
1068.49	0.04588
1066.56	0.045216
1064.63	0.04471
1062.7	0.044315
1060.78	0.043844
1058.85	0.043133
1056.92	0.042181
1054.99	0.041027
1053.06	0.039749
1051.13	0.038521
1049.2	0.037499
1047.27	0.036747
1045.35	0.036278
1043.42	0.036087
1041.49	0.036183
1039.56	0.036547
1037.63	0.037048
1035.7	0.037485
1033.77	0.037742
1031.85	0.037862
1029.92	0.037892
1027.99	0.037755
1026.06	0.037374
1024.13	0.036825
1022.2	0.036273
1020.27	0.035754
1018.34	0.03519
1016.42	0.034585
1014.49	0.034033
1012.56	0.033586
1010.63	0.033221
1008.7	0.03289
1006.77	0.032568
1004.84	0.032264
1002.91	0.031977
1000.99	0.031692
999.058	0.031411
997.129	0.031151
995.2	0.030927
993.272	0.030742
991.343	0.030574
989.414	0.030417
987.486	0.030315
985.557	0.030337
983.628	0.030442
981.699	0.030434
979.771	0.030227
977.842	0.030016
975.913	0.030019
973.985	0.030204
972.056	0.030407
970.127	0.030551
968.199	0.030642
966.27	0.030717
964.341	0.030786
962.413	0.030807
960.484	0.030714
958.555	0.030459
956.627	0.030083
954.698	0.029667
952.769	0.029212
950.841	0.028679
948.912	0.028109
946.983	0.027595
945.055	0.027189
943.126	0.026846
941.197	0.02645
939.268	0.025956
937.34	0.025436
935.411	0.024952
933.482	0.024528
931.554	0.024198
929.625	0.023987
927.696	0.02391
925.768	0.023963
923.839	0.024116
921.91	0.024362
919.982	0.024706
918.053	0.025095
916.124	0.025434
914.196	0.025661
912.267	0.025785
910.338	0.025842
908.41	0.025869
906.481	0.025957
904.552	0.026173
902.623	0.026417
900.695	0.026532
898.766	0.026538
896.837	0.026609
894.909	0.026819
892.98	0.027074
891.051	0.027309
889.123	0.027524
887.194	0.027683
885.265	0.027759
883.337	0.027795
881.408	0.027857
879.479	0.02803
877.551	0.028371
875.622	0.028817
873.693	0.029243
871.765	0.029587
869.836	0.029826
867.907	0.029922
865.979	0.029902
864.05	0.029881
862.121	0.029949
860.192	0.030111
858.264	0.030329
856.335	0.030573
854.406	0.030838
852.478	0.031084
850.549	0.031209
848.62	0.031171
846.692	0.031023
844.763	0.030812
842.834	0.030594
840.906	0.030425
838.977	0.030295
837.048	0.030155
835.12	0.029964
833.191	0.029704
831.262	0.029454
829.334	0.029347
827.405	0.029394
825.476	0.029477
823.548	0.029512
821.619	0.029515
819.69	0.029506
817.761	0.029472
815.833	0.029429
813.904	0.029383
811.975	0.029321
810.047	0.029254
808.118	0.029167
806.189	0.029032
804.261	0.028935
802.332	0.028987
800.403	0.029205
798.475	0.0295
796.546	0.029739
794.617	0.02992
792.689	0.030198
790.76	0.030615
788.831	0.031052
786.903	0.031473
784.974	0.031955
783.045	0.032584
781.116	0.03336
779.188	0.034184
777.259	0.034972
775.33	0.035706
773.402	0.036419
771.473	0.037208
769.544	0.038107
767.616	0.038982
765.687	0.039748
763.758	0.040489
761.83	0.041225
759.901	0.041846
757.972	0.042332
756.044	0.04284
754.115	0.043568
752.186	0.044596
750.258	0.045895
748.329	0.047466
746.4	0.049361
744.472	0.051592
742.543	0.054129
740.614	0.056954
738.685	0.060063
736.757	0.063491
734.828	0.067355
732.899	0.071799
730.971	0.076835
729.042	0.082219
727.113	0.087551
725.185	0.092248
723.256	0.095371
721.327	0.096286
719.399	0.094886
717.47	0.091712
715.541	0.08771
713.613	0.083735
711.684	0.080255
709.755	0.077391
707.827	0.07508
705.898	0.073202
703.969	0.071661
702.04	0.070403
700.112	0.069391
698.183	0.068585
696.254	0.067925
694.326	0.067309
692.397	0.06661
690.468	0.065743
688.54	0.064697
686.611	0.063517
684.682	0.062237
682.754	0.060878
680.825	0.059508
678.896	0.058227
676.968	0.057078
675.039	0.056009
673.11	0.054946
671.182	0.053832
669.253	0.052713
667.324	0.051823
665.396	0.051219
663.467	0.050713
661.538	0.050195
659.609	0.049644
657.681	0.049078
655.752	0.048543
653.823	0.048118
651.895	0.047859
649.966	0.047724
648.037	0.0476
646.109	0.047415
644.18	0.047181
642.251	0.046938
640.323	0.046706
638.394	0.046519
636.465	0.046432
634.537	0.046447
632.608	0.046505
630.679	0.046549
628.751	0.046574
626.822	0.046603
624.893	0.046703
622.965	0.046951
621.036	0.04743
619.107	0.048013
617.178	0.048331
615.25	0.048245
613.321	0.04813
611.392	0.048366
609.464	0.048907
607.535	0.049475
605.606	0.049818
603.678	0.04989
601.749	0.049906
599.82	0.050024

## Sheet: 10-2575
3996.23	0.001536
3994.3	0.001639
3992.37	0.001748
3990.44	0.001836
3988.52	0.001875
3986.59	0.001877
3984.66	0.001872
3982.73	0.001867
3980.8	0.001855
3978.87	0.001836
3976.94	0.001829
3975.02	0.001846
3973.09	0.001878
3971.16	0.001906
3969.23	0.001923
3967.3	0.00193
3965.37	0.001924
3963.44	0.001908
3961.51	0.0019
3959.59	0.001916
3957.66	0.00195
3955.73	0.001989
3953.8	0.002019
3951.87	0.002051
3949.94	0.00211
3948.01	0.002186
3946.08	0.002221
3944.16	0.002174
3942.23	0.002088
3940.3	0.002034
3938.37	0.002042
3936.44	0.002102
3934.51	0.002164
3932.58	0.002175
3930.66	0.00213
3928.73	0.002063
3926.8	0.002018
3924.87	0.002062
3922.94	0.002221
3921.01	0.002403
3919.08	0.002484
3917.15	0.00242
3915.23	0.002257
3913.3	0.00209
3911.37	0.002
3909.44	0.002019
3907.51	0.00213
3905.58	0.002306
3903.65	0.0025
3901.73	0.002597
3899.8	0.002525
3897.87	0.002363
3895.94	0.002207
3894.01	0.002085
3892.08	0.002011
3890.15	0.002009
3888.22	0.002046
3886.3	0.002079
3884.37	0.002105
3882.44	0.002126
3880.51	0.002177
3878.58	0.002313
3876.65	0.002502
3874.72	0.002682
3872.79	0.002792
3870.87	0.002786
3868.94	0.002679
3867.01	0.00251
3865.08	0.002335
3863.15	0.002255
3861.22	0.002317
3859.29	0.002462
3857.37	0.002609
3855.44	0.002718
3853.51	0.002782
3851.58	0.002792
3849.65	0.002699
3847.72	0.002532
3845.79	0.002401
3843.86	0.002406
3841.94	0.002538
3840.01	0.002699
3838.08	0.002803
3836.15	0.002806
3834.22	0.002701
3832.29	0.00254
3830.36	0.002405
3828.44	0.002346
3826.51	0.002385
3824.58	0.002523
3822.65	0.002724
3820.72	0.002911
3818.79	0.002933
3816.86	0.002703
3814.93	0.00238
3813.01	0.002163
3811.08	0.002105
3809.15	0.002168
3807.22	0.00231
3805.29	0.002463
3803.36	0.002528
3801.43	0.002512
3799.5	0.002495
3797.58	0.002469
3795.65	0.002407
3793.72	0.002317
3791.79	0.002229
3789.86	0.002163
3787.93	0.00211
3786	0.002065
3784.08	0.002041
3782.15	0.002032
3780.22	0.00203
3778.29	0.002055
3776.36	0.002099
3774.43	0.002121
3772.5	0.002111
3770.57	0.002116
3768.65	0.002179
3766.72	0.002259
3764.79	0.002305
3762.86	0.002322
3760.93	0.002362
3759	0.002497
3757.07	0.002747
3755.15	0.003039
3753.22	0.0033
3751.29	0.003539
3749.36	0.003787
3747.43	0.003986
3745.5	0.004113
3743.57	0.004186
3741.64	0.004188
3739.72	0.004123
3737.79	0.004048
3735.86	0.004033
3733.93	0.004081
3732	0.004116
3730.07	0.004086
3728.14	0.003986
3726.21	0.003867
3724.29	0.003781
3722.36	0.003715
3720.43	0.003616
3718.5	0.003461
3716.57	0.003287
3714.64	0.003166
3712.71	0.003171
3710.79	0.003318
3708.86	0.003493
3706.93	0.003555
3705	0.0035
3703.07	0.003426
3701.14	0.003398
3699.21	0.003391
3697.28	0.003352
3695.36	0.003293
3693.43	0.003258
3691.5	0.003275
3689.57	0.00335
3687.64	0.003446
3685.71	0.003495
3683.78	0.003502
3681.86	0.003551
3679.93	0.003725
3678	0.00403
3676.07	0.004371
3674.14	0.004575
3672.21	0.004474
3670.28	0.004119
3668.35	0.003757
3666.43	0.003532
3664.5	0.003452
3662.57	0.003494
3660.64	0.003634
3658.71	0.00384
3656.78	0.004085
3654.85	0.004335
3652.93	0.004525
3651	0.004617
3649.07	0.004634
3647.14	0.004597
3645.21	0.00456
3643.28	0.00456
3641.35	0.004609
3639.42	0.004719
3637.5	0.004909
3635.57	0.005183
3633.64	0.005517
3631.71	0.005843
3629.78	0.00607
3627.85	0.00618
3625.92	0.006191
3623.99	0.006117
3622.07	0.006015
3620.14	0.005969
3618.21	0.006024
3616.28	0.006139
3614.35	0.006261
3612.42	0.006389
3610.49	0.006525
3608.57	0.00667
3606.64	0.006842
3604.71	0.00701
3602.78	0.007112
3600.85	0.007135
3598.92	0.007108
3596.99	0.007058
3595.06	0.007014
3593.14	0.007002
3591.21	0.006998
3589.28	0.006957
3587.35	0.00689
3585.42	0.00684
3583.49	0.006819
3581.56	0.00681
3579.64	0.006791
3577.71	0.006752
3575.78	0.006737
3573.85	0.006811
3571.92	0.00698
3569.99	0.007176
3568.06	0.007331
3566.13	0.007434
3564.21	0.007509
3562.28	0.007567
3560.35	0.007608
3558.42	0.00764
3556.49	0.007656
3554.56	0.00765
3552.63	0.007658
3550.7	0.007733
3548.78	0.007864
3546.85	0.008004
3544.92	0.008116
3542.99	0.008189
3541.06	0.008223
3539.13	0.008238
3537.2	0.008258
3535.28	0.008292
3533.35	0.008333
3531.42	0.008377
3529.49	0.008457
3527.56	0.008595
3525.63	0.008744
3523.7	0.008822
3521.77	0.00881
3519.85	0.008761
3517.92	0.008754
3515.99	0.008807
3514.06	0.008848
3512.13	0.008797
3510.2	0.008668
3508.27	0.00855
3506.35	0.00849
3504.42	0.008487
3502.49	0.008552
3500.56	0.008689
3498.63	0.008866
3496.7	0.009044
3494.77	0.009195
3492.84	0.009296
3490.92	0.009347
3488.99	0.009376
3487.06	0.009412
3485.13	0.009461
3483.2	0.009537
3481.27	0.009662
3479.34	0.009808
3477.41	0.009909
3475.49	0.009953
3473.56	0.009993
3471.63	0.010073
3469.7	0.010184
3467.77	0.01028
3465.84	0.010314
3463.91	0.01028
3461.99	0.010222
3460.06	0.010187
3458.13	0.010195
3456.2	0.010245
3454.27	0.010316
3452.34	0.010362
3450.41	0.010353
3448.48	0.010311
3446.56	0.010283
3444.63	0.010284
3442.7	0.010284
3440.77	0.01027
3438.84	0.010257
3436.91	0.010271
3434.98	0.010317
3433.06	0.010367
3431.13	0.010389
3429.2	0.010379
3427.27	0.010379
3425.34	0.010432
3423.41	0.010527
3421.48	0.010608
3419.55	0.010625
3417.63	0.010571
3415.7	0.010485
3413.77	0.010413
3411.84	0.010367
3409.91	0.010333
3407.98	0.0103
3406.05	0.01028
3404.12	0.010284
3402.2	0.010297
3400.27	0.0103
3398.34	0.010287
3396.41	0.010278
3394.48	0.010289
3392.55	0.010315
3390.62	0.010334
3388.7	0.01033
3386.77	0.010317
3384.84	0.010313
3382.91	0.010315
3380.98	0.010303
3379.05	0.01026
3377.12	0.010185
3375.19	0.010101
3373.27	0.010048
3371.34	0.010036
3369.41	0.010033
3367.48	0.010004
3365.55	0.009942
3363.62	0.009871
3361.69	0.009819
3359.77	0.009782
3357.84	0.009722
3355.91	0.009614
3353.98	0.009475
3352.05	0.009356
3350.12	0.009291
3348.19	0.009278
3346.26	0.009291
3344.34	0.009304
3342.41	0.009303
3340.48	0.009281
3338.55	0.009232
3336.62	0.009151
3334.69	0.009052
3332.76	0.008955
3330.84	0.008884
3328.91	0.008852
3326.98	0.008856
3325.05	0.008862
3323.12	0.008843
3321.19	0.008798
3319.26	0.008729
3317.33	0.008633
3315.41	0.008521
3313.48	0.008428
3311.55	0.008386
3309.62	0.008385
3307.69	0.008389
3305.76	0.008358
3303.83	0.008275
3301.9	0.008165
3299.98	0.008083
3298.05	0.008063
3296.12	0.008099
3294.19	0.008147
3292.26	0.008162
3290.33	0.00813
3288.4	0.008073
3286.48	0.008016
3284.55	0.007975
3282.62	0.007946
3280.69	0.007907
3278.76	0.007851
3276.83	0.007788
3274.9	0.007728
3272.97	0.007665
3271.05	0.007581
3269.12	0.007479
3267.19	0.007379
3265.26	0.007303
3263.33	0.00726
3261.4	0.007259
3259.47	0.007298
3257.55	0.007357
3255.62	0.007399
3253.69	0.0074
3251.76	0.007353
3249.83	0.007276
3247.9	0.007209
3245.97	0.007181
3244.04	0.00718
3242.12	0.007169
3240.19	0.007127
3238.26	0.007071
3236.33	0.007017
3234.4	0.006958
3232.47	0.006894
3230.54	0.006842
3228.61	0.006818
3226.69	0.006811
3224.76	0.006801
3222.83	0.00678
3220.9	0.006739
3218.97	0.006675
3217.04	0.00659
3215.11	0.0065
3213.19	0.006423
3211.26	0.006368
3209.33	0.00633
3207.4	0.006284
3205.47	0.006208
3203.54	0.006106
3201.61	0.006012
3199.68	0.00596
3197.76	0.005958
3195.83	0.005978
3193.9	0.005982
3191.97	0.005959
3190.04	0.005921
3188.11	0.005882
3186.18	0.005843
3184.26	0.005789
3182.33	0.005713
3180.4	0.005637
3178.47	0.005596
3176.54	0.005596
3174.61	0.00561
3172.68	0.0056
3170.75	0.005549
3168.83	0.005467
3166.9	0.005377
3164.97	0.005297
3163.04	0.005222
3161.11	0.005136
3159.18	0.00503
3157.25	0.004902
3155.32	0.004764
3153.4	0.00465
3151.47	0.00459
3149.54	0.004582
3147.61	0.004591
3145.68	0.004586
3143.75	0.004567
3141.82	0.004564
3139.9	0.004573
3137.97	0.004555
3136.04	0.004485
3134.11	0.00439
3132.18	0.004319
3130.25	0.004296
3128.32	0.004315
3126.39	0.004351
3124.47	0.004375
3122.54	0.004375
3120.61	0.004356
3118.68	0.004314
3116.75	0.004249
3114.82	0.004179
3112.89	0.004124
3110.97	0.004089
3109.04	0.00407
3107.11	0.004068
3105.18	0.004091
3103.25	0.004131
3101.32	0.004161
3099.39	0.004155
3097.46	0.00411
3095.54	0.00404
3093.61	0.003971
3091.68	0.003922
3089.75	0.003913
3087.82	0.003951
3085.89	0.004031
3083.96	0.004141
3082.03	0.004261
3080.11	0.004359
3078.18	0.004403
3076.25	0.004401
3074.32	0.004396
3072.39	0.004429
3070.46	0.004503
3068.53	0.004591
3066.61	0.004659
3064.68	0.004692
3062.75	0.004688
3060.82	0.004644
3058.89	0.004563
3056.96	0.004481
3055.03	0.004453
3053.1	0.004503
3051.18	0.004607
3049.25	0.004717
3047.32	0.004799
3045.39	0.004855
3043.46	0.004906
3041.53	0.004965
3039.6	0.005044
3037.68	0.00516
3035.75	0.005321
3033.82	0.00552
3031.89	0.005762
3029.96	0.006084
3028.03	0.006534
3026.1	0.007163
3024.17	0.008006
3022.25	0.009069
3020.32	0.010346
3018.39	0.011849
3016.46	0.01359
3014.53	0.015522
3012.6	0.017494
3010.67	0.019295
3008.74	0.020707
3006.82	0.021534
3004.89	0.021653
3002.96	0.021065
3001.03	0.01992
2999.1	0.018463
2997.17	0.016983
2995.24	0.015748
2993.32	0.014893
2991.39	0.014435
2989.46	0.014381
2987.53	0.014705
2985.6	0.015333
2983.67	0.016249
2981.74	0.017502
2979.81	0.019079
2977.89	0.020956
2975.96	0.023232
2974.03	0.026034
2972.1	0.029395
2970.17	0.03338
2968.24	0.038081
2966.31	0.043414
2964.39	0.049076
2962.46	0.054686
2960.53	0.059897
2958.6	0.064375
2956.67	0.067755
2954.74	0.0698
2952.81	0.070715
2950.88	0.071216
2948.96	0.072241
2947.03	0.074632
2945.1	0.078962
2943.17	0.085472
2941.24	0.094161
2939.31	0.104949
2937.38	0.117681
2935.46	0.132029
2933.53	0.147519
2931.6	0.163656
2929.67	0.179912
2927.74	0.195451
2925.81	0.208793
2923.88	0.217997
2921.95	0.221419
2920.03	0.218335
2918.1	0.209102
2916.17	0.195066
2914.24	0.178355
2912.31	0.161358
2910.38	0.145846
2908.45	0.132468
2906.52	0.121123
2904.6	0.111508
2902.67	0.103259
2900.74	0.095979
2898.81	0.089326
2896.88	0.083073
2894.95	0.077144
2893.02	0.071558
2891.1	0.066369
2889.17	0.061638
2887.24	0.057426
2885.31	0.053843
2883.38	0.051135
2881.45	0.04962
2879.52	0.049544
2877.59	0.050997
2875.67	0.053726
2873.74	0.056962
2871.81	0.059843
2869.88	0.062272
2867.95	0.065254
2866.02	0.070324
2864.09	0.078665
2862.17	0.090688
2860.24	0.105988
2858.31	0.123165
2856.38	0.139554
2854.45	0.151443
2852.52	0.155235
2850.59	0.149081
2848.66	0.133898
2846.74	0.113124
2844.81	0.091275
2842.88	0.072072
2840.95	0.057258
2839.02	0.046673
2837.09	0.039198
2835.16	0.033711
2833.23	0.029467
2831.31	0.026027
2829.38	0.023133
2827.45	0.020678
2825.52	0.01866
2823.59	0.01704
2821.66	0.01571
2819.73	0.014562
2817.81	0.013516
2815.88	0.012535
2813.95	0.011654
2812.02	0.010901
2810.09	0.010255
2808.16	0.009707
2806.23	0.009265
2804.3	0.008909
2802.38	0.008574
2800.45	0.008206
2798.52	0.007823
2796.59	0.007492
2794.66	0.007261
2792.73	0.007095
2790.8	0.00689
2788.88	0.006599
2786.95	0.006298
2785.02	0.006071
2783.09	0.005909
2781.16	0.005711
2779.23	0.005406
2777.3	0.005106
2775.37	0.004949
2773.45	0.004887
2771.52	0.004802
2769.59	0.004698
2767.66	0.004623
2765.73	0.004558
2763.8	0.004462
2761.87	0.004333
2759.94	0.004187
2758.02	0.004066
2756.09	0.004041
2754.16	0.004134
2752.23	0.004287
2750.3	0.004424
2748.37	0.004484
2746.44	0.004433
2744.52	0.004292
2742.59	0.004127
2740.66	0.004023
2738.73	0.004055
2736.8	0.00421
2734.87	0.004353
2732.94	0.004366
2731.01	0.004291
2729.09	0.004242
2727.16	0.004236
2725.23	0.004196
2723.3	0.004097
2721.37	0.004011
2719.44	0.003979
2717.51	0.003959
2715.59	0.003927
2713.66	0.003896
2711.73	0.003865
2709.8	0.003815
2707.87	0.003737
2705.94	0.003659
2704.01	0.003627
2702.08	0.003646
2700.16	0.003688
2698.23	0.00373
2696.3	0.003751
2694.37	0.003746
2692.44	0.003769
2690.51	0.00388
2688.58	0.004074
2686.65	0.004282
2684.73	0.004417
2682.8	0.004467
2680.87	0.004485
2678.94	0.004482
2677.01	0.004426
2675.08	0.00434
2673.15	0.00427
2671.23	0.004216
2669.3	0.004165
2667.37	0.004109
2665.44	0.004022
2663.51	0.003919
2661.58	0.003863
2659.65	0.003834
2657.72	0.003764
2655.8	0.003667
2653.87	0.003584
2651.94	0.003515
2650.01	0.003462
2648.08	0.003423
2646.15	0.003354
2644.22	0.003261
2642.3	0.003222
2640.37	0.003237
2638.44	0.003208
2636.51	0.003112
2634.58	0.00301
2632.65	0.002909
2630.72	0.002796
2628.79	0.002713
2626.87	0.002681
2624.94	0.002639
2623.01	0.002548
2621.08	0.002478
2619.15	0.002481
2617.22	0.002486
2615.29	0.002422
2613.37	0.002321
2611.44	0.002231
2609.51	0.002167
2607.58	0.00216
2605.65	0.002219
2603.72	0.002252
2601.79	0.002158
2599.86	0.001961
2597.94	0.001791
2596.01	0.00172
2594.08	0.001706
2592.15	0.001708
2590.22	0.001756
2588.29	0.001854
2586.36	0.001936
2584.43	0.001963
2582.51	0.001922
2580.58	0.0018
2578.65	0.001635
2576.72	0.001515
2574.79	0.001465
2572.86	0.001419
2570.93	0.001343
2569.01	0.001282
2567.08	0.001244
2565.15	0.001216
2563.22	0.001218
2561.29	0.001214
2559.36	0.001125
2557.43	0.000975
2555.5	0.000889
2553.58	0.000912
2551.65	0.000962
2549.72	0.001008
2547.79	0.00109
2545.86	0.00117
2543.93	0.001141
2542	0.00103
2540.08	0.001002
2538.15	0.001105
2536.22	0.001185
2534.29	0.001133
2532.36	0.001026
2530.43	0.000976
2528.5	0.000997
2526.57	0.001032
2524.65	0.001047
2522.72	0.00105
2520.79	0.001021
2518.86	0.00092
2516.93	0.00081
2515	0.000808
2513.07	0.000895
2511.14	0.000941
2509.22	0.00094
2507.29	0.00099
2505.36	0.001037
2503.43	0.000936
2501.5	0.00073
2499.57	0.000616
2497.64	0.000668
2495.72	0.000796
2493.79	0.000898
2491.86	0.000917
2489.93	0.000841
2488	0.000712
2486.07	0.000602
2484.14	0.000583
2482.21	0.000674
2480.29	0.000806
2478.36	0.000883
2476.43	0.000869
2474.5	0.000781
2472.57	0.00066
2470.64	0.000592
2468.71	0.000627
2466.79	0.000668
2464.86	0.000618
2462.93	0.000558
2461	0.000576
2459.07	0.00062
2457.14	0.000641
2455.21	0.000647
2453.28	0.000648
2451.36	0.000692
2449.43	0.000808
2447.5	0.000891
2445.57	0.000829
2443.64	0.000688
2441.71	0.000578
2439.78	0.000496
2437.85	0.000429
2435.93	0.000446
2434	0.00058
2432.07	0.000716
2430.14	0.000727
2428.21	0.000638
2426.28	0.00057
2424.35	0.000569
2422.43	0.000541
2420.5	0.000451
2418.57	0.00042
2416.64	0.000532
2414.71	0.00072
2412.78	0.000851
2410.85	0.000873
2408.92	0.000811
2407	0.000715
2405.07	0.000637
2403.14	0.000629
2401.21	0.000708
2399.28	0.000819
2397.35	0.000895
2395.42	0.000909
2393.5	0.000893
2391.57	0.000907
2389.64	0.000989
2387.71	0.001118
2385.78	0.001236
2383.85	0.001293
2381.92	0.001282
2379.99	0.001228
2378.07	0.001157
2376.14	0.001081
2374.21	0.001027
2372.28	0.001034
2370.35	0.001082
2368.42	0.001113
2366.49	0.001123
2364.56	0.001122
2362.64	0.00113
2360.71	0.001136
2358.78	0.001052
2356.85	0.000935
2354.92	0.000976
2352.99	0.001288
2351.06	0.001768
2349.14	0.002077
2347.21	0.001973
2345.28	0.001662
2343.35	0.001447
2341.42	0.001353
2339.49	0.001346
2337.56	0.001383
2335.63	0.001464
2333.71	0.001644
2331.78	0.001918
2329.85	0.002182
2327.92	0.002301
2325.99	0.002208
2324.06	0.001908
2322.13	0.00154
2320.21	0.001311
2318.28	0.001326
2316.35	0.00146
2314.42	0.001547
2312.49	0.001526
2310.56	0.00142
2308.63	0.001279
2306.7	0.00116
2304.78	0.001107
2302.85	0.001121
2300.92	0.00118
2298.99	0.001248
2297.06	0.001267
2295.13	0.001196
2293.2	0.00105
2291.28	0.000889
2289.35	0.00077
2287.42	0.000723
2285.49	0.000723
2283.56	0.000707
2281.63	0.000638
2279.7	0.000525
2277.77	0.000409
2275.85	0.000327
2273.92	0.0003
2271.99	0.000336
2270.06	0.000433
2268.13	0.000562
2266.2	0.000676
2264.27	0.000751
2262.34	0.000786
2260.42	0.000778
2258.49	0.000718
2256.56	0.00061
2254.63	0.000492
2252.7	0.000418
2250.77	0.000409
2248.84	0.000396
2246.92	0.000244
2244.99	-3.5e-05
2243.06	-0.000199
2241.13	-9.6e-05
2239.2	0.000152
2237.27	0.000307
2235.34	0.00026
2233.41	0.000106
2231.49	-4e-05
2229.56	-0.000178
2227.63	-0.000265
2225.7	-0.000177
2223.77	6.1e-05
2221.84	0.000263
2219.91	0.000279
2217.99	3.3e-05
2216.06	-0.000373
2214.13	-0.000625
2212.2	-0.000517
2210.27	-0.000183
2208.34	0.000124
2206.41	0.000269
2204.48	0.000248
2202.56	0.000165
2200.63	0.000223
2198.7	0.000481
2196.77	0.000711
2194.84	0.000665
2192.91	0.000287
2190.98	-0.00032
2189.05	-0.000846
2187.13	-0.000915
2185.2	-0.000527
2183.27	-7.4e-05
2181.34	0.000145
2179.41	0.000186
2177.48	0.000267
2175.55	0.000359
2173.63	0.000206
2171.7	-0.000152
2169.77	-0.000419
2167.84	-0.000433
2165.91	-0.000179
2163.98	0.000161
2162.05	0.000243
2160.12	3.3e-05
2158.2	-0.000161
2156.27	-0.000145
2154.34	5.6e-05
2152.41	0.000287
2150.48	0.000379
2148.55	0.000358
2146.62	0.000369
2144.7	0.000418
2142.77	0.000418
2140.84	0.000416
2138.91	0.000536
2136.98	0.000749
2135.05	0.000864
2133.12	0.00077
2131.19	0.000612
2129.27	0.000612
2127.34	0.000783
2125.41	0.000926
2123.48	0.000925
2121.55	0.000894
2119.62	0.000935
2117.69	0.000951
2115.76	0.000864
2113.84	0.000763
2111.91	0.000756
2109.98	0.000866
2108.05	0.001087
2106.12	0.001394
2104.19	0.001655
2102.26	0.001664
2100.34	0.001429
2098.41	0.001174
2096.48	0.000985
2094.55	0.000876
2092.62	0.000854
2090.69	0.000913
2088.76	0.000992
2086.83	0.001021
2084.91	0.001015
2082.98	0.001055
2081.05	0.001164
2079.12	0.001254
2077.19	0.001226
2075.26	0.001082
2073.33	0.000916
2071.41	0.000817
2069.48	0.000807
2067.55	0.000882
2065.62	0.00105
2063.69	0.001283
2061.76	0.001479
2059.83	0.001524
2057.9	0.001397
2055.98	0.001183
2054.05	0.000986
2052.12	0.000843
2050.19	0.000732
2048.26	0.000633
2046.33	0.000571
2044.4	0.00058
2042.47	0.000665
2040.55	0.000821
2038.62	0.001032
2036.69	0.001238
2034.76	0.001376
2032.83	0.001408
2030.9	0.001303
2028.97	0.001073
2027.05	0.000849
2025.12	0.000807
2023.19	0.000952
2021.26	0.001106
2019.33	0.001113
2017.4	0.000969
2015.47	0.000726
2013.54	0.000401
2011.62	5.4e-05
2009.69	-0.000148
2007.76	-7.6e-05
2005.83	0.000225
2003.9	0.000602
2001.97	0.000898
2000.04	0.000995
1998.12	0.000862
1996.19	0.000596
1994.26	0.000356
1992.33	0.000274
1990.4	0.000378
1988.47	0.000564
1986.54	0.000708
1984.61	0.000758
1982.69	0.000702
1980.76	0.000543
1978.83	0.000327
1976.9	0.000162
1974.97	0.000164
1973.04	0.000353
1971.11	0.000609
1969.19	0.000743
1967.26	0.000655
1965.33	0.000401
1963.4	0.000136
1961.47	2.6e-05
1959.54	0.000169
1957.61	0.000529
1955.68	0.000961
1953.76	0.00132
1951.83	0.001534
1949.9	0.001591
1947.97	0.001527
1946.04	0.001408
1944.11	0.001304
1942.18	0.001248
1940.25	0.001221
1938.33	0.001174
1936.4	0.001112
1934.47	0.001099
1932.54	0.001151
1930.61	0.001218
1928.68	0.001258
1926.75	0.001271
1924.83	0.001274
1922.9	0.00127
1920.97	0.001247
1919.04	0.001188
1917.11	0.001125
1915.18	0.001107
1913.25	0.001146
1911.32	0.001231
1909.4	0.001333
1907.47	0.001426
1905.54	0.001474
1903.61	0.001459
1901.68	0.001411
1899.75	0.0014
1897.82	0.001467
1895.9	0.001586
1893.97	0.00169
1892.04	0.001723
1890.11	0.001703
1888.18	0.001711
1886.25	0.001774
1884.32	0.001839
1882.39	0.001845
1880.47	0.001782
1878.54	0.001711
1876.61	0.0017
1874.68	0.001761
1872.75	0.00185
1870.82	0.001904
1868.89	0.001896
1866.96	0.001856
1865.04	0.001808
1863.11	0.001772
1861.18	0.001766
1859.25	0.001804
1857.32	0.001877
1855.39	0.00198
1853.46	0.0021
1851.54	0.002224
1849.61	0.002338
1847.68	0.002437
1845.75	0.002517
1843.82	0.002575
1841.89	0.002617
1839.96	0.002628
1838.03	0.002623
1836.11	0.00265
1834.18	0.002729
1832.25	0.002841
1830.32	0.002974
1828.39	0.00312
1826.46	0.00323
1824.53	0.003293
1822.61	0.003362
1820.68	0.003467
1818.75	0.0036
1816.82	0.003734
1814.89	0.003852
1812.96	0.003957
1811.03	0.004092
1809.1	0.004305
1807.18	0.004607
1805.25	0.004964
1803.32	0.005315
1801.39	0.005605
1799.46	0.005819
1797.53	0.00598
1795.6	0.006128
1793.67	0.006314
1791.75	0.006606
1789.82	0.007031
1787.89	0.00753
1785.96	0.008028
1784.03	0.00851
1782.1	0.009011
1780.17	0.009608
1778.25	0.010377
1776.32	0.011368
1774.39	0.012671
1772.46	0.014401
1770.53	0.016634
1768.6	0.019472
1766.67	0.02327
1764.74	0.028721
1762.82	0.036728
1760.89	0.048009
1758.96	0.062853
1757.03	0.081327
1755.1	0.103226
1753.17	0.128174
1751.24	0.155379
1749.32	0.182219
1747.39	0.204144
1745.46	0.217166
1743.53	0.219555
1741.6	0.211647
1739.67	0.195283
1737.74	0.173066
1735.81	0.14722
1733.89	0.120013
1731.96	0.094964
1730.03	0.074905
1728.1	0.060231
1726.17	0.049868
1724.24	0.042476
1722.31	0.037012
1720.38	0.03274
1718.46	0.029147
1716.53	0.026056
1714.6	0.023571
1712.67	0.021753
1710.74	0.0205
1708.81	0.019643
1706.88	0.01901
1704.96	0.018457
1703.03	0.01783
1701.1	0.016999
1699.17	0.01597
1697.24	0.014848
1695.31	0.013782
1693.38	0.012881
1691.45	0.012141
1689.53	0.01154
1687.6	0.01106
1685.67	0.010658
1683.74	0.01033
1681.81	0.010104
1679.88	0.00994
1677.95	0.009795
1676.03	0.009651
1674.1	0.009514
1672.17	0.009377
1670.24	0.009256
1668.31	0.009228
1666.38	0.00932
1664.45	0.009509
1662.52	0.009817
1660.6	0.010257
1658.67	0.010737
1656.74	0.011148
1654.81	0.011444
1652.88	0.011628
1650.95	0.011639
1649.02	0.011317
1647.1	0.010712
1645.17	0.010099
1643.24	0.009648
1641.31	0.009343
1639.38	0.009102
1637.45	0.008868
1635.52	0.008649
1633.59	0.008487
1631.67	0.008351
1629.74	0.008217
1627.81	0.008082
1625.88	0.00795
1623.95	0.007819
1622.02	0.007704
1620.09	0.007571
1618.16	0.007369
1616.24	0.007133
1614.31	0.006917
1612.38	0.006696
1610.45	0.006449
1608.52	0.006213
1606.59	0.006024
1604.66	0.005878
1602.74	0.005746
1600.81	0.005618
1598.88	0.005495
1596.95	0.005378
1595.02	0.005281
1593.09	0.005209
1591.16	0.005155
1589.23	0.005117
1587.31	0.005103
1585.38	0.005123
1583.45	0.005178
1581.52	0.005254
1579.59	0.005314
1577.66	0.005343
1575.73	0.005381
1573.81	0.00545
1571.88	0.005487
1569.95	0.005477
1568.02	0.0055
1566.09	0.005604
1564.16	0.005779
1562.23	0.005962
1560.3	0.006089
1558.38	0.006175
1556.45	0.006237
1554.52	0.006227
1552.59	0.006156
1550.66	0.006071
1548.73	0.006019
1546.8	0.006
1544.87	0.005985
1542.95	0.005977
1541.02	0.005989
1539.09	0.006086
1537.16	0.006229
1535.23	0.006294
1533.3	0.006289
1531.37	0.006321
1529.45	0.006419
1527.52	0.006571
1525.59	0.006761
1523.66	0.006928
1521.73	0.007036
1519.8	0.007083
1517.87	0.007038
1515.94	0.006961
1514.02	0.006965
1512.09	0.007064
1510.16	0.007197
1508.23	0.007325
1506.3	0.007489
1504.37	0.007705
1502.44	0.007859
1500.52	0.007909
1498.59	0.007918
1496.66	0.007986
1494.73	0.008152
1492.8	0.008372
1490.87	0.008622
1488.94	0.008934
1487.01	0.00931
1485.09	0.009732
1483.16	0.010282
1481.23	0.01123
1479.3	0.013099
1477.37	0.016694
1475.44	0.022974
1473.51	0.032435
1471.58	0.04419
1469.66	0.056025
1467.73	0.065968
1465.8	0.073049
1463.87	0.07707
1461.94	0.078356
1460.01	0.077491
1458.08	0.074989
1456.16	0.071256
1454.23	0.066733
1452.3	0.061947
1450.37	0.057433
1448.44	0.053622
1446.51	0.050708
1444.58	0.048585
1442.65	0.046935
1440.73	0.045381
1438.8	0.043584
1436.87	0.041341
1434.94	0.038686
1433.01	0.035797
1431.08	0.03291
1429.15	0.030367
1427.23	0.028545
1425.3	0.027647
1423.37	0.027615
1421.44	0.028109
1419.51	0.028587
1417.58	0.028514
1415.65	0.027607
1413.72	0.026005
1411.8	0.024185
1409.87	0.022712
1407.94	0.021942
1406.01	0.021868
1404.08	0.022197
1402.15	0.022544
1400.22	0.022669
1398.29	0.022576
1396.37	0.02242
1394.44	0.022419
1392.51	0.022808
1390.58	0.02379
1388.65	0.025532
1386.72	0.028115
1384.79	0.031427
1382.87	0.035149
1380.94	0.038753
1379.01	0.04151
1377.08	0.042804
1375.15	0.042582
1373.22	0.041438
1371.29	0.040134
1369.36	0.039117
1367.44	0.038479
1365.51	0.038113
1363.58	0.037876
1361.65	0.037697
1359.72	0.037546
1357.79	0.037413
1355.86	0.0373
1353.94	0.037199
1352.01	0.037057
1350.08	0.03681
1348.15	0.036427
1346.22	0.035913
1344.29	0.03527
1342.36	0.034492
1340.43	0.033589
1338.51	0.032646
1336.58	0.031791
1334.65	0.031139
1332.72	0.030783
1330.79	0.030783
1328.86	0.031136
1326.93	0.031777
1325.01	0.032594
1323.08	0.033443
1321.15	0.034194
1319.22	0.034773
1317.29	0.035177
1315.36	0.03545
1313.43	0.035663
1311.5	0.035883
1309.58	0.036143
1307.65	0.036445
1305.72	0.036774
1303.79	0.037098
1301.86	0.037383
1299.93	0.037604
1298	0.037762
1296.07	0.0379
1294.15	0.038096
1292.22	0.038443
1290.29	0.03903
1288.36	0.039923
1286.43	0.041124
1284.5	0.042533
1282.57	0.043961
1280.65	0.045188
1278.72	0.046066
1276.79	0.046605
1274.86	0.046957
1272.93	0.047323
1271	0.04785
1269.07	0.048564
1267.14	0.049392
1265.22	0.050236
1263.29	0.051044
1261.36	0.05182
1259.43	0.052592
1257.5	0.053401
1255.57	0.054333
1253.64	0.055525
1251.72	0.057119
1249.79	0.059172
1247.86	0.061593
1245.93	0.064145
1244	0.066503
1242.07	0.068378
1240.14	0.069618
1238.21	0.070227
1236.29	0.070303
1234.36	0.06998
1232.43	0.069374
1230.5	0.068576
1228.57	0.067665
1226.64	0.066709
1224.71	0.065768
1222.78	0.064886
1220.86	0.064086
1218.93	0.063394
1217	0.062872
1215.07	0.062601
1213.14	0.06262
1211.21	0.062903
1209.28	0.063397
1207.36	0.064094
1205.43	0.065062
1203.5	0.066421
1201.57	0.068285
1199.64	0.070707
1197.71	0.07361
1195.78	0.076676
1193.85	0.079672
1191.93	0.082653
1190	0.085818
1188.07	0.089299
1186.14	0.093152
1184.21	0.097441
1182.28	0.102248
1180.35	0.107625
1178.43	0.113464
1176.5	0.119454
1174.57	0.125286
1172.64	0.130851
1170.71	0.136142
1168.78	0.141053
1166.85	0.145364
1164.92	0.148802
1163	0.15106
1161.07	0.151943
1159.14	0.151469
1157.21	0.149791
1155.28	0.147171
1153.35	0.143995
1151.42	0.140722
1149.49	0.137744
1147.57	0.135223
1145.64	0.132947
1143.71	0.130289
1141.78	0.12638
1139.85	0.120502
1137.92	0.112491
1135.99	0.102969
1134.07	0.093282
1132.14	0.084982
1130.21	0.079214
1128.28	0.076493
1126.35	0.076741
1124.42	0.079262
1122.49	0.082789
1120.56	0.085854
1118.64	0.087309
1116.71	0.086729
1114.78	0.084461
1112.85	0.081297
1110.92	0.078134
1108.99	0.07583
1107.06	0.075015
1105.14	0.075801
1103.21	0.077726
1101.28	0.080004
1099.35	0.081918
1097.42	0.083062
1095.49	0.083232
1093.56	0.08227
1091.63	0.0802
1089.71	0.077347
1087.78	0.074114
1085.85	0.070714
1083.92	0.06719
1081.99	0.063556
1080.06	0.059864
1078.13	0.056229
1076.2	0.052849
1074.28	0.04996
1072.35	0.047735
1070.42	0.046178
1068.49	0.045129
1066.56	0.044395
1064.63	0.04386
1062.7	0.043418
1060.78	0.042878
1058.85	0.042073
1056.92	0.041013
1054.99	0.039815
1053.06	0.038606
1051.13	0.037488
1049.2	0.036483
1047.27	0.035592
1045.35	0.034893
1043.42	0.034534
1041.49	0.034646
1039.56	0.035175
1037.63	0.035838
1035.7	0.036338
1033.77	0.036585
1031.85	0.036649
1029.92	0.03658
1027.99	0.036334
1026.06	0.035908
1024.13	0.035423
1022.2	0.034977
1020.27	0.034503
1018.34	0.033871
1016.42	0.033133
1014.49	0.032481
1012.56	0.032011
1010.63	0.031672
1008.7	0.031364
1006.77	0.03102
1004.84	0.03068
1002.91	0.03041
1000.99	0.030182
999.058	0.02993
997.129	0.029623
995.2	0.029273
993.272	0.028957
991.343	0.028748
989.414	0.028606
987.486	0.028466
985.557	0.028378
983.628	0.028379
981.699	0.028344
979.771	0.028192
977.842	0.028043
975.913	0.028003
973.985	0.028032
972.056	0.028108
970.127	0.028275
968.199	0.028477
966.27	0.028595
964.341	0.02862
962.413	0.028607
960.484	0.028513
958.555	0.028234
956.627	0.02776
954.698	0.027183
952.769	0.02659
950.841	0.025984
948.912	0.025355
946.983	0.024745
945.055	0.024192
943.126	0.023676
941.197	0.023149
939.268	0.022603
937.34	0.022081
935.411	0.021593
933.482	0.021092
931.554	0.020588
929.625	0.020193
927.696	0.019997
925.768	0.019989
923.839	0.020113
921.91	0.020333
919.982	0.020629
918.053	0.020957
916.124	0.021255
914.196	0.021457
912.267	0.021529
910.338	0.021499
908.41	0.021421
906.481	0.021345
904.552	0.021328
902.623	0.021368
900.695	0.021431
898.766	0.021528
896.837	0.021674
894.909	0.021826
892.98	0.021937
891.051	0.021976
889.123	0.021913
887.194	0.021782
885.265	0.021701
883.337	0.021731
881.408	0.021795
879.479	0.021845
877.551	0.021959
875.622	0.022168
873.693	0.022378
871.765	0.022531
869.836	0.022629
867.907	0.022656
865.979	0.022631
864.05	0.022635
862.121	0.022701
860.192	0.022779
858.264	0.02282
856.335	0.022838
854.406	0.022862
852.478	0.022876
850.549	0.022828
848.62	0.022666
846.692	0.022375
844.763	0.021968
842.834	0.02149
840.906	0.021038
838.977	0.020707
837.048	0.020523
835.12	0.02039
833.191	0.020132
831.262	0.019705
829.334	0.019298
827.405	0.019063
825.476	0.018917
823.548	0.018709
821.619	0.018415
819.69	0.018125
817.761	0.017946
815.833	0.01791
813.904	0.017895
811.975	0.017767
810.047	0.017543
808.118	0.017283
806.189	0.017013
804.261	0.016819
802.332	0.016769
800.403	0.016784
798.475	0.016759
796.546	0.016713
794.617	0.016733
792.689	0.016892
790.76	0.017221
788.831	0.017665
786.903	0.018141
784.974	0.018621
783.045	0.019127
781.116	0.019644
779.188	0.020112
777.259	0.020588
775.33	0.021215
773.402	0.022012
771.473	0.022887
769.544	0.023741
767.616	0.024487
765.687	0.025102
763.758	0.025632
761.83	0.026117
759.901	0.02656
757.972	0.026998
756.044	0.02751
754.115	0.028189
752.186	0.029102
750.258	0.030296
748.329	0.031852
746.4	0.033848
744.472	0.03625
742.543	0.03891
740.614	0.041745
738.685	0.044875
736.757	0.048551
734.828	0.052899
732.899	0.057836
730.971	0.063131
729.042	0.068479
727.113	0.07369
725.185	0.078415
723.256	0.081629
721.327	0.082497
719.399	0.08079
717.47	0.077027
715.541	0.072237
713.613	0.067436
711.684	0.063233
709.755	0.059807
707.827	0.057091
705.898	0.054931
703.969	0.053185
702.04	0.05176
700.112	0.050574
698.183	0.049529
696.254	0.048538
694.326	0.047544
692.397	0.046506
690.468	0.045382
688.54	0.044148
686.611	0.042809
684.682	0.041375
682.754	0.039872
680.825	0.038366
678.896	0.036923
676.968	0.035532
675.039	0.03412
673.11	0.032599
671.182	0.030901
669.253	0.02922
667.324	0.028142
665.396	0.027717
663.467	0.027403
661.538	0.026915
659.609	0.02625
657.681	0.025505
655.752	0.024776
653.823	0.024156
651.895	0.023703
649.966	0.023404
648.037	0.023189
646.109	0.022983
644.18	0.022765
642.251	0.02257
640.323	0.022439
638.394	0.022398
636.465	0.022437
634.537	0.0225
632.608	0.022517
630.679	0.022475
628.751	0.022421
626.822	0.022394
624.893	0.022359
622.965	0.02229
621.036	0.022365
619.107	0.02271
617.178	0.023124
615.25	0.023341
613.321	0.023387
611.392	0.023443
609.464	0.023656
607.535	0.024134
605.606	0.024818
603.678	0.025451
601.749	0.025857
599.82	0.026084

## Sheet: 10-5050
3996.23	0.001788
3994.3	0.001821
3992.37	0.001876
3990.44	0.001954
3988.52	0.002024
3986.59	0.002056
3984.66	0.00205
3982.73	0.002021
3980.8	0.001972
3978.87	0.001908
3976.94	0.00186
3975.02	0.001864
3973.09	0.001917
3971.16	0.001988
3969.23	0.002063
3967.3	0.002132
3965.37	0.002165
3963.44	0.002133
3961.51	0.002056
3959.59	0.001988
3957.66	0.001973
3955.73	0.002019
3953.8	0.002098
3951.87	0.00218
3949.94	0.002267
3948.01	0.002358
3946.08	0.002413
3944.16	0.002413
3942.23	0.002401
3940.3	0.002401
3938.37	0.002401
3936.44	0.002405
3934.51	0.002418
3932.58	0.002422
3930.66	0.00238
3928.73	0.002279
3926.8	0.002167
3924.87	0.002156
3922.94	0.002318
3921.01	0.002555
3919.08	0.002702
3917.15	0.002669
3915.23	0.002494
3913.3	0.002294
3911.37	0.002182
3909.44	0.002202
3907.51	0.002337
3905.58	0.002567
3903.65	0.002856
3901.73	0.00307
3899.8	0.003079
3897.87	0.002913
3895.94	0.002671
3894.01	0.002429
3892.08	0.002281
3890.15	0.002298
3888.22	0.002409
3886.3	0.002488
3884.37	0.002484
3882.44	0.002424
3880.51	0.002413
3878.58	0.002536
3876.65	0.002752
3874.72	0.003015
3872.79	0.003292
3870.87	0.00349
3868.94	0.003527
3867.01	0.003373
3865.08	0.003102
3863.15	0.0029
3861.22	0.002888
3859.29	0.003026
3857.37	0.003213
3855.44	0.003366
3853.51	0.003432
3851.58	0.003406
3849.65	0.003281
3847.72	0.003117
3845.79	0.003011
3843.86	0.00304
3841.94	0.003189
3840.01	0.003344
3838.08	0.003396
3836.15	0.003312
3834.22	0.003133
3832.29	0.00295
3830.36	0.002832
3828.44	0.002789
3826.51	0.00281
3824.58	0.002874
3822.65	0.002949
3820.72	0.003018
3818.79	0.002994
3816.86	0.002805
3814.93	0.002605
3813.01	0.002559
3811.08	0.002679
3809.15	0.002903
3807.22	0.003169
3805.29	0.003384
3803.36	0.003447
3801.43	0.003388
3799.5	0.003295
3797.58	0.003143
3795.65	0.002917
3793.72	0.002656
3791.79	0.002424
3789.86	0.00228
3787.93	0.002229
3786	0.002228
3784.08	0.002241
3782.15	0.002243
3780.22	0.002223
3778.29	0.002211
3776.36	0.002208
3774.43	0.002203
3772.5	0.00223
3770.57	0.002345
3768.65	0.002545
3766.72	0.002716
3764.79	0.002771
3762.86	0.002729
3760.93	0.002686
3759	0.002759
3757.07	0.002979
3755.15	0.003272
3753.22	0.003598
3751.29	0.003996
3749.36	0.004451
3747.43	0.004809
3745.5	0.005011
3743.57	0.005098
3741.64	0.005079
3739.72	0.004969
3737.79	0.004826
3735.86	0.004712
3733.93	0.004654
3732	0.004642
3730.07	0.00467
3728.14	0.004702
3726.21	0.00471
3724.29	0.004651
3722.36	0.004477
3720.43	0.004188
3718.5	0.00386
3716.57	0.003606
3714.64	0.003513
3712.71	0.003605
3710.79	0.003827
3708.86	0.004036
3706.93	0.004101
3705	0.00403
3703.07	0.00393
3701.14	0.0039
3699.21	0.003943
3697.28	0.003994
3695.36	0.00402
3693.43	0.004027
3691.5	0.004039
3689.57	0.004101
3687.64	0.004199
3685.71	0.004247
3683.78	0.00421
3681.86	0.004139
3679.93	0.004116
3678	0.004205
3676.07	0.004399
3674.14	0.004569
3672.21	0.004509
3670.28	0.00423
3668.35	0.003966
3666.43	0.003817
3664.5	0.003764
3662.57	0.003808
3660.64	0.003955
3658.71	0.004185
3656.78	0.004458
3654.85	0.004727
3652.93	0.004936
3651	0.00508
3649.07	0.005197
3647.14	0.005243
3645.21	0.005206
3643.28	0.005136
3641.35	0.005104
3639.42	0.005174
3637.5	0.005373
3635.57	0.005678
3633.64	0.006031
3631.71	0.006355
3629.78	0.006608
3627.85	0.006826
3625.92	0.006981
3623.99	0.006988
3622.07	0.006859
3620.14	0.006734
3618.21	0.006751
3616.28	0.006897
3614.35	0.007069
3612.42	0.007225
3610.49	0.007364
3608.57	0.007489
3606.64	0.007595
3604.71	0.007644
3602.78	0.007619
3600.85	0.007572
3598.92	0.007557
3596.99	0.007577
3595.06	0.007629
3593.14	0.007712
3591.21	0.007782
3589.28	0.007786
3587.35	0.007731
3585.42	0.007656
3583.49	0.007571
3581.56	0.007476
3579.64	0.007372
3577.71	0.007272
3575.78	0.007225
3573.85	0.007302
3571.92	0.007499
3569.99	0.007736
3568.06	0.007934
3566.13	0.008046
3564.21	0.008049
3562.28	0.007957
3560.35	0.007841
3558.42	0.007792
3556.49	0.007857
3554.56	0.008033
3552.63	0.008299
3550.7	0.008601
3548.78	0.008831
3546.85	0.008902
3544.92	0.008839
3542.99	0.008756
3541.06	0.008732
3539.13	0.008754
3537.2	0.00877
3535.28	0.008756
3533.35	0.008719
3531.42	0.0087
3529.49	0.008759
3527.56	0.00892
3525.63	0.009126
3523.7	0.009276
3521.77	0.009314
3519.85	0.009251
3517.92	0.009168
3515.99	0.009134
3514.06	0.009141
3512.13	0.009143
3510.2	0.009142
3508.27	0.009178
3506.35	0.00925
3504.42	0.009318
3502.49	0.009365
3500.56	0.009384
3498.63	0.009378
3496.7	0.009388
3494.77	0.009442
3492.84	0.009517
3490.92	0.009597
3488.99	0.009705
3487.06	0.009848
3485.13	0.009982
3483.2	0.010076
3481.27	0.010155
3479.34	0.010232
3477.41	0.010301
3475.49	0.010388
3473.56	0.010522
3471.63	0.010679
3469.7	0.010806
3467.77	0.010866
3465.84	0.010868
3463.91	0.010844
3461.99	0.010826
3460.06	0.010837
3458.13	0.010889
3456.2	0.010979
3454.27	0.011065
3452.34	0.011092
3450.41	0.011034
3448.48	0.010932
3446.56	0.010871
3444.63	0.0109
3442.7	0.010987
3440.77	0.011074
3438.84	0.011111
3436.91	0.011088
3434.98	0.011049
3433.06	0.011036
3431.13	0.011045
3429.2	0.011058
3427.27	0.011104
3425.34	0.011216
3423.41	0.011352
3421.48	0.01142
3419.55	0.01137
3417.63	0.011235
3415.7	0.011091
3413.77	0.010996
3411.84	0.010954
3409.91	0.01095
3407.98	0.010973
3406.05	0.01102
3404.12	0.011069
3402.2	0.011097
3400.27	0.01109
3398.34	0.011049
3396.41	0.010987
3394.48	0.01093
3392.55	0.010895
3390.62	0.01088
3388.7	0.010892
3386.77	0.010955
3384.84	0.011056
3382.91	0.011134
3380.98	0.011134
3379.05	0.011048
3377.12	0.010908
3375.19	0.010759
3373.27	0.010651
3371.34	0.010607
3369.41	0.010606
3367.48	0.010597
3365.55	0.01054
3363.62	0.010436
3361.69	0.010321
3359.77	0.010237
3357.84	0.010189
3355.91	0.010156
3353.98	0.010116
3352.05	0.010067
3350.12	0.01002
3348.19	0.00999
3346.26	0.009971
3344.34	0.009945
3342.41	0.009886
3340.48	0.009791
3338.55	0.009675
3336.62	0.009562
3334.69	0.009474
3332.76	0.009422
3330.84	0.009405
3328.91	0.009401
3326.98	0.009384
3325.05	0.009349
3323.12	0.009307
3321.19	0.009266
3319.26	0.009229
3317.33	0.009195
3315.41	0.009163
3313.48	0.009134
3311.55	0.009108
3309.62	0.009074
3307.69	0.009015
3305.76	0.00893
3303.83	0.00883
3301.9	0.008742
3299.98	0.008699
3298.05	0.008723
3296.12	0.008801
3294.19	0.008878
3292.26	0.008898
3290.33	0.008856
3288.4	0.008796
3286.48	0.008753
3284.55	0.008724
3282.62	0.008693
3280.69	0.00865
3278.76	0.008593
3276.83	0.008516
3274.9	0.008413
3272.97	0.008276
3271.05	0.008113
3269.12	0.007954
3267.19	0.007846
3265.26	0.007814
3263.33	0.00784
3261.4	0.007888
3259.47	0.007926
3257.55	0.007941
3255.62	0.007942
3253.69	0.007935
3251.76	0.007908
3249.83	0.00785
3247.9	0.007782
3245.97	0.007732
3244.04	0.007695
3242.12	0.007625
3240.19	0.007508
3238.26	0.007379
3236.33	0.007294
3234.4	0.007273
3232.47	0.007285
3230.54	0.007269
3228.61	0.007198
3226.69	0.007105
3224.76	0.007043
3222.83	0.007026
3220.9	0.00703
3218.97	0.00703
3217.04	0.00702
3215.11	0.006998
3213.19	0.006961
3211.26	0.006899
3209.33	0.006807
3207.4	0.006693
3205.47	0.00658
3203.54	0.006489
3201.61	0.006432
3199.68	0.006416
3197.76	0.006427
3195.83	0.006429
3193.9	0.006403
3191.97	0.006362
3190.04	0.00632
3188.11	0.006265
3186.18	0.006184
3184.26	0.006085
3182.33	0.00598
3180.4	0.005888
3178.47	0.005826
3176.54	0.005804
3174.61	0.005805
3172.68	0.005808
3170.75	0.005799
3168.83	0.005764
3166.9	0.005686
3164.97	0.005573
3163.04	0.005455
3161.11	0.005368
3159.18	0.005326
3157.25	0.005309
3155.32	0.005281
3153.4	0.005227
3151.47	0.005161
3149.54	0.005113
3147.61	0.005085
3145.68	0.005056
3143.75	0.005018
3141.82	0.004991
3139.9	0.004986
3137.97	0.004978
3136.04	0.00493
3134.11	0.004834
3132.18	0.004708
3130.25	0.004589
3128.32	0.004521
3126.39	0.004523
3124.47	0.004564
3122.54	0.004596
3120.61	0.004591
3118.68	0.004551
3116.75	0.004497
3114.82	0.004456
3112.89	0.004441
3110.97	0.004447
3109.04	0.004456
3107.11	0.004448
3105.18	0.004419
3103.25	0.004386
3101.32	0.004355
3099.39	0.004316
3097.46	0.004264
3095.54	0.004225
3093.61	0.004231
3091.68	0.004282
3089.75	0.004353
3087.82	0.004419
3085.89	0.004477
3083.96	0.004529
3082.03	0.004571
3080.11	0.004589
3078.18	0.004579
3076.25	0.00456
3074.32	0.004567
3072.39	0.004618
3070.46	0.004698
3068.53	0.004775
3066.61	0.004825
3064.68	0.004845
3062.75	0.004842
3060.82	0.004812
3058.89	0.004755
3056.96	0.004705
3055.03	0.004709
3053.1	0.004773
3051.18	0.004858
3049.25	0.004924
3047.32	0.004973
3045.39	0.005025
3043.46	0.005086
3041.53	0.005143
3039.6	0.005214
3037.68	0.005347
3035.75	0.005559
3033.82	0.005818
3031.89	0.006091
3029.96	0.006398
3028.03	0.006799
3026.1	0.00736
3024.17	0.008117
3022.25	0.009082
3020.32	0.010276
3018.39	0.011742
3016.46	0.013507
3014.53	0.015509
3012.6	0.017564
3010.67	0.019422
3008.74	0.02084
3006.82	0.021625
3004.89	0.021688
3002.96	0.021081
3001.03	0.01997
2999.1	0.01858
2997.17	0.017132
2995.24	0.015833
2993.32	0.01488
2991.39	0.014387
2989.46	0.01437
2987.53	0.014777
2985.6	0.015478
2983.67	0.016385
2981.74	0.017568
2979.81	0.019112
2977.89	0.020993
2975.96	0.023216
2974.03	0.025913
2972.1	0.029225
2970.17	0.03323
2968.24	0.037956
2966.31	0.043309
2964.39	0.049003
2962.46	0.054656
2960.53	0.059913
2958.6	0.064405
2956.67	0.06776
2954.74	0.069796
2952.81	0.070747
2950.88	0.071309
2948.96	0.0724
2947.03	0.074843
2945.1	0.079178
2943.17	0.085657
2941.24	0.094364
2939.31	0.105202
2937.38	0.117875
2935.46	0.132063
2933.53	0.147509
2931.6	0.1638
2929.67	0.180213
2927.74	0.195712
2925.81	0.208859
2923.88	0.217856
2921.95	0.220982
2920.03	0.21732
2918.1	0.207364
2916.17	0.192853
2914.24	0.176106
2912.31	0.159375
2910.38	0.144254
2908.45	0.131327
2906.52	0.120368
2904.6	0.110917
2902.67	0.102645
2900.74	0.09531
2898.81	0.088641
2896.88	0.082413
2894.95	0.076552
2893.02	0.071072
2891.1	0.065984
2889.17	0.061306
2887.24	0.057116
2885.31	0.053583
2883.38	0.050966
2881.45	0.049539
2879.52	0.049531
2877.59	0.051028
2875.67	0.053735
2873.74	0.056888
2871.81	0.059697
2869.88	0.062108
2867.95	0.065125
2866.02	0.070248
2864.09	0.078621
2862.17	0.090657
2860.24	0.105968
2858.31	0.123132
2856.38	0.13941
2854.45	0.150989
2852.52	0.154213
2850.59	0.147374
2848.66	0.131746
2846.74	0.111018
2844.81	0.089604
2842.88	0.070928
2840.95	0.056497
2839.02	0.046096
2837.09	0.038711
2835.16	0.033328
2833.23	0.02923
2831.31	0.025946
2829.38	0.023167
2827.45	0.020744
2825.52	0.018674
2823.59	0.016972
2821.66	0.015601
2819.73	0.014474
2817.81	0.01349
2815.88	0.012572
2813.95	0.01172
2812.02	0.01096
2810.09	0.010295
2808.16	0.009738
2806.23	0.009278
2804.3	0.008865
2802.38	0.008493
2800.45	0.00819
2798.52	0.00793
2796.59	0.007667
2794.66	0.007408
2792.73	0.007176
2790.8	0.006948
2788.88	0.006701
2786.95	0.00645
2785.02	0.006224
2783.09	0.006023
2781.16	0.005793
2779.23	0.005517
2777.3	0.005292
2775.37	0.005182
2773.45	0.005124
2771.52	0.005036
2769.59	0.004913
2767.66	0.004801
2765.73	0.004708
2763.8	0.004594
2761.87	0.004451
2759.94	0.004321
2758.02	0.004249
2756.09	0.00426
2754.16	0.004339
2752.23	0.004437
2750.3	0.004508
2748.37	0.004541
2746.44	0.004526
2744.52	0.004452
2742.59	0.004327
2740.66	0.004214
2738.73	0.004211
2736.8	0.004318
2734.87	0.004414
2732.94	0.00441
2731.01	0.004343
2729.09	0.00429
2727.16	0.004259
2725.23	0.004198
2723.3	0.004096
2721.37	0.004021
2719.44	0.004028
2717.51	0.004095
2715.59	0.004149
2713.66	0.004145
2711.73	0.004079
2709.8	0.003975
2707.87	0.003881
2705.94	0.003834
2704.01	0.003832
2702.08	0.003858
2700.16	0.003895
2698.23	0.003928
2696.3	0.003943
2694.37	0.003955
2692.44	0.004006
2690.51	0.004103
2688.58	0.004238
2686.65	0.004399
2684.73	0.004535
2682.8	0.004603
2680.87	0.00461
2678.94	0.004578
2677.01	0.004506
2675.08	0.004412
2673.15	0.004345
2671.23	0.004317
2669.3	0.004287
2667.37	0.004223
2665.44	0.004135
2663.51	0.004078
2661.58	0.004075
2659.65	0.00406
2657.72	0.00397
2655.8	0.003843
2653.87	0.00373
2651.94	0.003625
2650.01	0.003525
2648.08	0.003443
2646.15	0.00338
2644.22	0.003341
2642.3	0.003346
2640.37	0.003384
2638.44	0.003394
2636.51	0.003301
2634.58	0.00312
2632.65	0.002942
2630.72	0.002837
2628.79	0.002815
2626.87	0.002803
2624.94	0.002701
2623.01	0.002514
2621.08	0.00238
2619.15	0.002397
2617.22	0.002484
2615.29	0.002487
2613.37	0.00237
2611.44	0.002231
2609.51	0.002185
2607.58	0.00226
2605.65	0.002338
2603.72	0.00229
2601.79	0.002146
2599.86	0.002022
2597.94	0.001957
2596.01	0.001931
2594.08	0.001902
2592.15	0.001851
2590.22	0.001833
2588.29	0.001882
2586.36	0.001932
2584.43	0.00192
2582.51	0.001849
2580.58	0.001754
2578.65	0.001653
2576.72	0.00155
2574.79	0.001457
2572.86	0.001361
2570.93	0.001259
2569.01	0.001217
2567.08	0.001272
2565.15	0.001343
2563.22	0.001337
2561.29	0.00124
2559.36	0.001091
2557.43	0.000957
2555.5	0.000927
2553.58	0.001006
2551.65	0.001129
2549.72	0.001272
2547.79	0.001402
2545.86	0.001412
2543.93	0.001276
2542	0.001112
2540.08	0.001059
2538.15	0.001126
2536.22	0.001197
2534.29	0.001194
2532.36	0.001142
2530.43	0.00109
2528.5	0.001064
2526.57	0.001041
2524.65	0.000978
2522.72	0.000901
2520.79	0.000873
2518.86	0.000889
2516.93	0.000936
2515	0.001043
2513.07	0.001164
2511.14	0.001169
2509.22	0.00107
2507.29	0.001016
2505.36	0.001018
2503.43	0.000957
2501.5	0.000822
2499.57	0.000717
2497.64	0.000685
2495.72	0.000707
2493.79	0.000752
2491.86	0.000772
2489.93	0.000749
2488	0.000717
2486.07	0.000693
2484.14	0.000681
2482.21	0.000697
2480.29	0.000732
2478.36	0.0008
2476.43	0.000892
2474.5	0.000907
2472.57	0.000797
2470.64	0.000689
2468.71	0.000685
2466.79	0.000707
2464.86	0.000687
2462.93	0.000704
2461	0.000785
2459.07	0.00085
2457.14	0.00087
2455.21	0.000863
2453.28	0.000835
2451.36	0.000823
2449.43	0.000861
2447.5	0.000925
2445.57	0.000939
2443.64	0.000836
2441.71	0.000671
2439.78	0.000585
2437.85	0.000607
2435.93	0.000656
2434	0.00069
2432.07	0.000707
2430.14	0.000704
2428.21	0.000734
2426.28	0.000832
2424.35	0.000917
2422.43	0.000903
2420.5	0.000828
2418.57	0.000784
2416.64	0.000807
2414.71	0.00085
2412.78	0.000851
2410.85	0.000832
2408.92	0.000834
2407	0.000827
2405.07	0.000798
2403.14	0.000811
2401.21	0.000882
2399.28	0.000936
2397.35	0.000938
2395.42	0.000902
2393.5	0.000876
2391.57	0.000909
2389.64	0.00101
2387.71	0.001149
2385.78	0.001276
2383.85	0.001347
2381.92	0.001341
2379.99	0.001272
2378.07	0.001171
2376.14	0.001051
2374.21	0.000913
2372.28	0.000804
2370.35	0.000791
2368.42	0.000908
2366.49	0.001147
2364.56	0.001394
2362.64	0.001528
2360.71	0.001498
2358.78	0.001315
2356.85	0.001163
2354.92	0.001255
2352.99	0.00164
2351.06	0.00216
2349.14	0.002439
2347.21	0.002223
2345.28	0.001785
2343.35	0.001523
2341.42	0.001481
2339.49	0.001586
2337.56	0.00174
2335.63	0.001891
2333.71	0.002047
2331.78	0.002193
2329.85	0.002295
2327.92	0.002314
2325.99	0.00224
2324.06	0.002047
2322.13	0.001776
2320.21	0.001562
2318.28	0.001519
2316.35	0.001578
2314.42	0.001618
2312.49	0.001605
2310.56	0.001563
2308.63	0.001526
2306.7	0.001524
2304.78	0.001565
2302.85	0.00161
2300.92	0.00162
2298.99	0.00157
2297.06	0.001446
2295.13	0.001274
2293.2	0.001109
2291.28	0.000977
2289.35	0.000871
2287.42	0.000803
2285.49	0.000782
2283.56	0.000782
2281.63	0.000749
2279.7	0.000662
2277.77	0.000541
2275.85	0.000433
2273.92	0.000371
2271.99	0.00037
2270.06	0.000434
2268.13	0.000556
2266.2	0.000707
2264.27	0.000839
2262.34	0.000902
2260.42	0.000862
2258.49	0.000724
2256.56	0.000533
2254.63	0.000366
2252.7	0.00029
2250.77	0.000313
2248.84	0.000374
2246.92	0.000365
2244.99	0.000254
2243.06	0.00018
2241.13	0.000262
2239.2	0.000377
2237.27	0.000347
2235.34	0.000159
2233.41	-5.9e-05
2231.49	-0.000176
2229.56	-0.000189
2227.63	-0.000198
2225.7	-0.000232
2223.77	-0.000173
2221.84	8.4e-05
2219.91	0.000419
2217.99	0.000561
2216.06	0.00041
2214.13	0.000175
2212.2	0.000141
2210.27	0.000357
2208.34	0.000638
2206.41	0.000775
2204.48	0.000746
2202.56	0.000756
2200.63	0.000945
2198.7	0.001192
2196.77	0.001277
2194.84	0.001084
2192.91	0.000648
2190.98	0.00012
2189.05	-0.000335
2187.13	-0.000597
2185.2	-0.000616
2183.27	-0.000466
2181.34	-0.00028
2179.41	-0.000133
2177.48	-7.5e-05
2175.55	-0.000135
2173.63	-0.0002
2171.7	-9.7e-05
2169.77	0.000132
2167.84	0.00027
2165.91	0.000229
2163.98	9.9e-05
2162.05	-0.000109
2160.12	-0.000473
2158.2	-0.000757
2156.27	-0.000499
2154.34	0.000228
2152.41	0.000755
2150.48	0.000652
2148.55	0.000175
2146.62	-0.000157
2144.7	-0.000152
2142.77	-8e-06
2140.84	0.000148
2138.91	0.000444
2136.98	0.000842
2135.05	0.001036
2133.12	0.00089
2131.19	0.000611
2129.27	0.000485
2127.34	0.000608
2125.41	0.000788
2123.48	0.000793
2121.55	0.000657
2119.62	0.000604
2117.69	0.000713
2115.76	0.000833
2113.84	0.000851
2111.91	0.000899
2109.98	0.00112
2108.05	0.001401
2106.12	0.001608
2104.19	0.00173
2102.26	0.001647
2100.34	0.001323
2098.41	0.001011
2096.48	0.000852
2094.55	0.000862
2092.62	0.000998
2090.69	0.001212
2088.76	0.001449
2086.83	0.001626
2084.91	0.001673
2082.98	0.001597
2081.05	0.00146
2079.12	0.001313
2077.19	0.001169
2075.26	0.001046
2073.33	0.000971
2071.41	0.000945
2069.48	0.000942
2067.55	0.00095
2065.62	0.000989
2063.69	0.001072
2061.76	0.001179
2059.83	0.001285
2057.9	0.001369
2055.98	0.001381
2054.05	0.001296
2052.12	0.001174
2050.19	0.001102
2048.26	0.001085
2046.33	0.00104
2044.4	0.000906
2042.47	0.000753
2040.55	0.000718
2038.62	0.000836
2036.69	0.001006
2034.76	0.00113
2032.83	0.00119
2030.9	0.001179
2028.97	0.001081
2027.05	0.000962
2025.12	0.000947
2023.19	0.001084
2021.26	0.00129
2019.33	0.001438
2017.4	0.001435
2015.47	0.001258
2013.54	0.000937
2011.62	0.00055
2009.69	0.000213
2007.76	3e-06
2005.83	-9.4e-05
2003.9	-8.6e-05
2001.97	7.3e-05
2000.04	0.000375
1998.12	0.000707
1996.19	0.000941
1994.26	0.001048
1992.33	0.001124
1990.4	0.001259
1988.47	0.001381
1986.54	0.001338
1984.61	0.001112
1982.69	0.000833
1980.76	0.00063
1978.83	0.000532
1976.9	0.000511
1974.97	0.000556
1973.04	0.000653
1971.11	0.000722
1969.19	0.000683
1967.26	0.00056
1965.33	0.00043
1963.4	0.000385
1961.47	0.000503
1959.54	0.000793
1957.61	0.001165
1955.68	0.001502
1953.76	0.00172
1951.83	0.001777
1949.9	0.001695
1947.97	0.001563
1946.04	0.001469
1944.11	0.001451
1942.18	0.001491
1940.25	0.001525
1938.33	0.001488
1936.4	0.001392
1934.47	0.001312
1932.54	0.0013
1930.61	0.001339
1928.68	0.001378
1926.75	0.001387
1924.83	0.001368
1922.9	0.001357
1920.97	0.001381
1919.04	0.001409
1917.11	0.00142
1915.18	0.001424
1913.25	0.001423
1911.32	0.001413
1909.4	0.001407
1907.47	0.001416
1905.54	0.001424
1903.61	0.001421
1901.68	0.001423
1899.75	0.001451
1897.82	0.001507
1895.9	0.00158
1893.97	0.001643
1892.04	0.001666
1890.11	0.001667
1888.18	0.001699
1886.25	0.001771
1884.32	0.001847
1882.39	0.001895
1880.47	0.001912
1878.54	0.001915
1876.61	0.001929
1874.68	0.001965
1872.75	0.002016
1870.82	0.002043
1868.89	0.002035
1866.96	0.002027
1865.04	0.002034
1863.11	0.002039
1861.18	0.002035
1859.25	0.002041
1857.32	0.002081
1855.39	0.00216
1853.46	0.002269
1851.54	0.0024
1849.61	0.002548
1847.68	0.002704
1845.75	0.00285
1843.82	0.002961
1841.89	0.003025
1839.96	0.003016
1838.03	0.002951
1836.11	0.002909
1834.18	0.002941
1832.25	0.003038
1830.32	0.003181
1828.39	0.003349
1826.46	0.003468
1824.53	0.003512
1822.61	0.003534
1820.68	0.003575
1818.75	0.003651
1816.82	0.003766
1814.89	0.003908
1812.96	0.00406
1811.03	0.004235
1809.1	0.004477
1807.18	0.00481
1805.25	0.005212
1803.32	0.005615
1801.39	0.005938
1799.46	0.006156
1797.53	0.006304
1795.6	0.006446
1793.67	0.00665
1791.75	0.006975
1789.82	0.007424
1787.89	0.007913
1785.96	0.00837
1784.03	0.008789
1782.1	0.009218
1780.17	0.009754
1778.25	0.010483
1776.32	0.011449
1774.39	0.012729
1772.46	0.014453
1770.53	0.016718
1768.6	0.01961
1766.67	0.023452
1764.74	0.028924
1762.82	0.03695
1760.89	0.048294
1758.96	0.063278
1757.03	0.081955
1755.1	0.104077
1753.17	0.129205
1751.24	0.156487
1749.32	0.183307
1747.39	0.205192
1745.46	0.218203
1743.53	0.220559
1741.6	0.212522
1739.67	0.195909
1737.74	0.17339
1735.81	0.1473
1733.89	0.119997
1731.96	0.094971
1730.03	0.074974
1728.1	0.060374
1726.17	0.050089
1724.24	0.042759
1722.31	0.037323
1720.38	0.033041
1718.46	0.02942
1716.53	0.026319
1714.6	0.023849
1712.67	0.022043
1710.74	0.020792
1708.81	0.019951
1706.88	0.019387
1704.96	0.018975
1703.03	0.01852
1701.1	0.017824
1699.17	0.016849
1697.24	0.015699
1695.31	0.014556
1693.38	0.013577
1691.45	0.012783
1689.53	0.012153
1687.6	0.011655
1685.67	0.011244
1683.74	0.010937
1681.81	0.010756
1679.88	0.010625
1677.95	0.010496
1676.03	0.010361
1674.1	0.010219
1672.17	0.010042
1670.24	0.00985
1668.31	0.009767
1666.38	0.009845
1664.45	0.010048
1662.52	0.010397
1660.6	0.010904
1658.67	0.011445
1656.74	0.011865
1654.81	0.012114
1652.88	0.012251
1650.95	0.012261
1649.02	0.011959
1647.1	0.011368
1645.17	0.010773
1643.24	0.010324
1641.31	0.009983
1639.38	0.009672
1637.45	0.009362
1635.52	0.0091
1633.59	0.008922
1631.67	0.008759
1629.74	0.008576
1627.81	0.008406
1625.88	0.008271
1623.95	0.008162
1622.02	0.008087
1620.09	0.008004
1618.16	0.007845
1616.24	0.007634
1614.31	0.007411
1612.38	0.007135
1610.45	0.006795
1608.52	0.006464
1606.59	0.006215
1604.66	0.006049
1602.74	0.005921
1600.81	0.005801
1598.88	0.005672
1596.95	0.005541
1595.02	0.005442
1593.09	0.005392
1591.16	0.005364
1589.23	0.005326
1587.31	0.005277
1585.38	0.005254
1583.45	0.005295
1581.52	0.005401
1579.59	0.005526
1577.66	0.005636
1575.73	0.00576
1573.81	0.005889
1571.88	0.005935
1569.95	0.005905
1568.02	0.005915
1566.09	0.006005
1564.16	0.006137
1562.23	0.00626
1560.3	0.006359
1558.38	0.0065
1556.45	0.006675
1554.52	0.006738
1552.59	0.006677
1550.66	0.00657
1548.73	0.006511
1546.8	0.006506
1544.87	0.006504
1542.95	0.0065
1541.02	0.006524
1539.09	0.006667
1537.16	0.006864
1535.23	0.006943
1533.3	0.00691
1531.37	0.006902
1529.45	0.006962
1527.52	0.007105
1525.59	0.007341
1523.66	0.0076
1521.73	0.007783
1519.8	0.007843
1517.87	0.007749
1515.94	0.007592
1514.02	0.007494
1512.09	0.007452
1510.16	0.007419
1508.23	0.007428
1506.3	0.007613
1504.37	0.007982
1502.44	0.008302
1500.52	0.008447
1498.59	0.008468
1496.66	0.008494
1494.73	0.008585
1492.8	0.008704
1490.87	0.008845
1488.94	0.009086
1487.01	0.009452
1485.09	0.009899
1483.16	0.010461
1481.23	0.011388
1479.3	0.013202
1477.37	0.016717
1475.44	0.022913
1473.51	0.032322
1471.58	0.044089
1469.66	0.055984
1467.73	0.065969
1465.8	0.073028
1463.87	0.076997
1461.94	0.078251
1460.01	0.077392
1458.08	0.074944
1456.16	0.07131
1454.23	0.066897
1452.3	0.062195
1450.37	0.057728
1448.44	0.053934
1446.51	0.051025
1444.58	0.048906
1442.65	0.047244
1440.73	0.045657
1438.8	0.043816
1436.87	0.041546
1434.94	0.038897
1433.01	0.03603
1431.08	0.033159
1429.15	0.030622
1427.23	0.0288
1425.3	0.027902
1423.37	0.027883
1421.44	0.028397
1419.51	0.02887
1417.58	0.028758
1415.65	0.027803
1413.72	0.026169
1411.8	0.024334
1409.87	0.022852
1407.94	0.022072
1406.01	0.021994
1404.08	0.022325
1402.15	0.02266
1400.22	0.022744
1398.29	0.022591
1396.37	0.022386
1394.44	0.022375
1392.51	0.022806
1390.58	0.023855
1388.65	0.025649
1386.72	0.028252
1384.79	0.031559
1382.87	0.035263
1380.94	0.038845
1379.01	0.041583
1377.08	0.042864
1375.15	0.042638
1373.22	0.041499
1371.29	0.040207
1369.36	0.039201
1367.44	0.038581
1365.51	0.038236
1363.58	0.03802
1361.65	0.03786
1359.72	0.037724
1357.79	0.037584
1355.86	0.037446
1353.94	0.037315
1352.01	0.037154
1350.08	0.036898
1348.15	0.036516
1346.22	0.036014
1344.29	0.035386
1342.36	0.034605
1340.43	0.033666
1338.51	0.032665
1336.58	0.031754
1334.65	0.031063
1332.72	0.030691
1330.79	0.030699
1328.86	0.031084
1326.93	0.031771
1325.01	0.032636
1323.08	0.033529
1321.15	0.03431
1319.22	0.034904
1317.29	0.035308
1315.36	0.035565
1313.43	0.035744
1311.5	0.035919
1309.58	0.036133
1307.65	0.036397
1305.72	0.036703
1303.79	0.037019
1301.86	0.037311
1299.93	0.037555
1298	0.037748
1296.07	0.037914
1294.15	0.038119
1292.22	0.038457
1290.29	0.039026
1288.36	0.03991
1286.43	0.041128
1284.5	0.042579
1282.57	0.044048
1280.65	0.045293
1278.72	0.046169
1276.79	0.0467
1274.86	0.047052
1272.93	0.047425
1271	0.047949
1269.07	0.048639
1267.14	0.049435
1265.22	0.050266
1263.29	0.051103
1261.36	0.051949
1259.43	0.052799
1257.5	0.053658
1255.57	0.054601
1253.64	0.055792
1251.72	0.057398
1249.79	0.059461
1247.86	0.061853
1245.93	0.06432
1244	0.066579
1242.07	0.068401
1240.14	0.069656
1238.21	0.070316
1236.29	0.070439
1234.36	0.070149
1232.43	0.069579
1230.5	0.068829
1228.57	0.067958
1226.64	0.067005
1224.71	0.066023
1222.78	0.065073
1220.86	0.064212
1218.93	0.063502
1217	0.063017
1215.07	0.062819
1213.14	0.062913
1211.21	0.063247
1209.28	0.063763
1207.36	0.064455
1205.43	0.065401
1203.5	0.066731
1201.57	0.068548
1199.64	0.070863
1197.71	0.073577
1195.78	0.076475
1193.85	0.07946
1191.93	0.082581
1190	0.085924
1188.07	0.089543
1186.14	0.093493
1184.21	0.097832
1182.28	0.10258
1180.35	0.10772
1178.43	0.113217
1176.5	0.11896
1174.57	0.124736
1172.64	0.130345
1170.71	0.135689
1168.78	0.140644
1166.85	0.144981
1164.92	0.148455
1163	0.150832
1161.07	0.151913
1159.14	0.1516
1157.21	0.149988
1155.28	0.147398
1153.35	0.144309
1151.42	0.141195
1149.49	0.13839
1147.57	0.135973
1145.64	0.133717
1143.71	0.131046
1141.78	0.127099
1139.85	0.121126
1137.92	0.113004
1135.99	0.103426
1134.07	0.093698
1132.14	0.085295
1130.21	0.079381
1128.28	0.076551
1126.35	0.076767
1124.42	0.079315
1122.49	0.082896
1120.56	0.086007
1118.64	0.087475
1116.71	0.086877
1114.78	0.084595
1112.85	0.081462
1110.92	0.0784
1108.99	0.076216
1107.06	0.075447
1105.14	0.076201
1103.21	0.07807
1101.28	0.080294
1099.35	0.082193
1097.42	0.083365
1095.49	0.083537
1093.56	0.08255
1091.63	0.080511
1089.71	0.077712
1087.78	0.074439
1085.85	0.070968
1083.92	0.067486
1081.99	0.063963
1080.06	0.060305
1078.13	0.056612
1076.2	0.053156
1074.28	0.050192
1072.35	0.047868
1070.42	0.046232
1068.49	0.045229
1066.56	0.04465
1064.63	0.044202
1062.7	0.043682
1060.78	0.043013
1058.85	0.042174
1056.92	0.041138
1054.99	0.039921
1053.06	0.03868
1051.13	0.03757
1049.2	0.036555
1047.27	0.03562
1045.35	0.034935
1043.42	0.034658
1041.49	0.034808
1039.56	0.035289
1037.63	0.035897
1035.7	0.036385
1033.77	0.03662
1031.85	0.036679
1029.92	0.036676
1027.99	0.036568
1026.06	0.036251
1024.13	0.035745
1022.2	0.03516
1020.27	0.034539
1018.34	0.033864
1016.42	0.033186
1014.49	0.032598
1012.56	0.032132
1010.63	0.031776
1008.7	0.031498
1006.77	0.031223
1004.84	0.030913
1002.91	0.0306
1000.99	0.030313
999.058	0.030021
997.129	0.02968
995.2	0.029335
993.272	0.029071
991.343	0.028887
989.414	0.028714
987.486	0.028532
985.557	0.028414
983.628	0.028401
981.699	0.028403
979.771	0.028321
977.842	0.028221
975.913	0.028218
973.985	0.028303
972.056	0.028417
970.127	0.028549
968.199	0.028674
966.27	0.028724
964.341	0.028672
962.413	0.028556
960.484	0.028369
958.555	0.02806
956.627	0.027635
954.698	0.027128
952.769	0.026517
950.841	0.02583
948.912	0.025191
946.983	0.024665
945.055	0.024217
943.126	0.023783
941.197	0.023309
939.268	0.022783
937.34	0.022239
935.411	0.021708
933.482	0.021213
931.554	0.020777
929.625	0.020435
927.696	0.02023
925.768	0.020174
923.839	0.020248
921.91	0.020435
919.982	0.020726
918.053	0.021069
916.124	0.021368
914.196	0.021558
912.267	0.021645
910.338	0.021668
908.41	0.021655
906.481	0.021636
904.552	0.021634
902.623	0.021613
900.695	0.02156
898.766	0.021536
896.837	0.021584
894.909	0.021696
892.98	0.02185
891.051	0.021985
889.123	0.02206
887.194	0.022097
885.265	0.022123
883.337	0.022159
881.408	0.022245
879.479	0.022396
877.551	0.022576
875.622	0.022752
873.693	0.022917
871.765	0.023045
869.836	0.023084
867.907	0.023015
865.979	0.022903
864.05	0.022846
862.121	0.022886
860.192	0.022983
858.264	0.023092
856.335	0.023202
854.406	0.023275
852.478	0.023251
850.549	0.023112
848.62	0.022842
846.692	0.022464
844.763	0.02208
842.834	0.021765
840.906	0.021484
838.977	0.021174
837.048	0.020859
835.12	0.020584
833.191	0.020294
831.262	0.019928
829.334	0.019585
827.405	0.019387
825.476	0.019261
823.548	0.019051
821.619	0.018765
819.69	0.018534
817.761	0.018399
815.833	0.018323
813.904	0.01827
811.975	0.018148
810.047	0.017898
808.118	0.017585
806.189	0.017272
804.261	0.016982
802.332	0.016795
800.403	0.016766
798.475	0.01682
796.546	0.01688
794.617	0.017009
792.689	0.017297
790.76	0.017693
788.831	0.01808
786.903	0.018405
784.974	0.018719
783.045	0.019175
781.116	0.019794
779.188	0.020407
777.259	0.020975
775.33	0.021604
773.402	0.022303
771.473	0.023031
769.544	0.02379
767.616	0.024535
765.687	0.025189
763.758	0.025775
761.83	0.026353
759.901	0.026886
757.972	0.02733
756.044	0.027809
754.115	0.028513
752.186	0.029514
750.258	0.030799
748.329	0.0324
746.4	0.034368
744.472	0.03665
742.543	0.039153
740.614	0.041904
738.685	0.04503
736.757	0.048641
734.828	0.052779
732.899	0.057414
730.971	0.062443
729.042	0.067766
727.113	0.073246
725.185	0.078257
723.256	0.081497
721.327	0.082231
719.399	0.080423
717.47	0.076701
715.541	0.07206
713.613	0.067426
711.684	0.063339
709.755	0.059954
707.827	0.057208
705.898	0.05498
703.969	0.053192
702.04	0.051788
700.112	0.05067
698.183	0.049714
696.254	0.048827
694.326	0.047931
692.397	0.046929
690.468	0.045752
688.54	0.044417
686.611	0.042991
684.682	0.041515
682.754	0.039986
680.825	0.038443
678.896	0.036969
676.968	0.035592
675.039	0.034227
673.11	0.032708
671.182	0.030913
669.253	0.029111
667.324	0.028032
665.396	0.02772
663.467	0.027526
661.538	0.02713
659.609	0.026544
657.681	0.025872
655.752	0.025212
653.823	0.024649
651.895	0.024223
649.966	0.023914
648.037	0.023659
646.109	0.0234
644.18	0.023121
642.251	0.02285
640.323	0.02262
638.394	0.022457
636.465	0.022366
634.537	0.022323
632.608	0.022292
630.679	0.022272
628.751	0.022308
626.822	0.02242
624.893	0.022526
622.965	0.022523
621.036	0.022581
619.107	0.022901
617.178	0.023264
615.25	0.023373
613.321	0.02335
611.392	0.023441
609.464	0.02374
607.535	0.024311
605.606	0.025036
603.678	0.025596
601.749	0.025911
599.82	0.026161

## Sheet: 10-75-25
3996.23	0.002455
3994.3	0.002618
3992.37	0.002768
3990.44	0.002878
3988.52	0.002935
3986.59	0.002953
3984.66	0.002954
3982.73	0.002942
3980.8	0.002904
3978.87	0.002844
3976.94	0.002804
3975.02	0.002817
3973.09	0.002866
3971.16	0.002908
3969.23	0.002926
3967.3	0.002927
3965.37	0.00292
3963.44	0.002908
3961.51	0.002906
3959.59	0.002928
3957.66	0.002977
3955.73	0.003061
3953.8	0.003179
3951.87	0.003307
3949.94	0.003417
3948.01	0.003471
3946.08	0.003427
3944.16	0.003299
3942.23	0.003184
3940.3	0.003162
3938.37	0.00322
3936.44	0.003311
3934.51	0.003379
3932.58	0.003385
3930.66	0.003319
3928.73	0.003197
3926.8	0.003059
3924.87	0.003004
3922.94	0.003112
3921.01	0.00333
3919.08	0.00353
3917.15	0.003619
3915.23	0.003571
3913.3	0.003428
3911.37	0.00327
3909.44	0.00317
3907.51	0.003181
3905.58	0.003362
3903.65	0.003718
3901.73	0.004054
3899.8	0.004143
3897.87	0.004003
3895.94	0.003775
3894.01	0.003552
3892.08	0.003418
3890.15	0.003435
3888.22	0.003532
3886.3	0.003604
3884.37	0.003626
3882.44	0.003613
3880.51	0.003623
3878.58	0.003698
3876.65	0.003778
3874.72	0.003835
3872.79	0.003898
3870.87	0.003955
3868.94	0.003989
3867.01	0.003955
3865.08	0.00385
3863.15	0.003799
3861.22	0.003882
3859.29	0.004047
3857.37	0.004204
3855.44	0.004314
3853.51	0.004371
3851.58	0.004376
3849.65	0.004276
3847.72	0.004102
3845.79	0.003951
3843.86	0.00392
3841.94	0.004023
3840.01	0.004184
3838.08	0.004336
3836.15	0.004423
3834.22	0.004399
3832.29	0.004294
3830.36	0.004184
3828.44	0.004125
3826.51	0.004145
3824.58	0.004237
3822.65	0.004355
3820.72	0.004467
3818.79	0.004495
3816.86	0.004367
3814.93	0.004194
3813.01	0.004103
3811.08	0.00411
3809.15	0.004192
3807.22	0.00433
3805.29	0.004467
3803.36	0.004504
3801.43	0.004446
3799.5	0.004365
3797.58	0.004235
3795.65	0.00407
3793.72	0.003928
3791.79	0.003836
3789.86	0.003788
3787.93	0.003748
3786	0.003694
3784.08	0.003637
3782.15	0.003584
3780.22	0.003547
3778.29	0.003575
3776.36	0.00366
3774.43	0.003751
3772.5	0.00385
3770.57	0.003992
3768.65	0.004166
3766.72	0.004273
3764.79	0.004282
3762.86	0.004273
3760.93	0.004346
3759	0.004579
3757.07	0.004951
3755.15	0.005347
3753.22	0.005709
3751.29	0.006092
3749.36	0.006528
3747.43	0.006889
3745.5	0.007126
3743.57	0.007295
3741.64	0.007374
3739.72	0.007301
3737.79	0.007088
3735.86	0.006863
3733.93	0.006783
3732	0.006883
3730.07	0.007077
3728.14	0.007219
3726.21	0.007219
3724.29	0.007058
3722.36	0.00678
3720.43	0.006469
3718.5	0.006192
3716.57	0.006011
3714.64	0.006006
3712.71	0.006253
3710.79	0.006715
3708.86	0.007157
3706.93	0.007343
3705	0.007283
3703.07	0.007166
3701.14	0.007166
3699.21	0.007297
3697.28	0.007458
3695.36	0.007586
3693.43	0.007677
3691.5	0.00779
3689.57	0.008035
3687.64	0.008407
3685.71	0.008753
3683.78	0.008987
3681.86	0.009162
3679.93	0.009398
3678	0.009772
3676.07	0.01028
3674.14	0.010808
3672.21	0.011172
3670.28	0.011375
3668.35	0.011587
3666.43	0.011836
3664.5	0.012103
3662.57	0.012443
3660.64	0.012905
3658.71	0.013479
3656.78	0.014117
3654.85	0.014752
3652.93	0.01531
3651	0.01584
3649.07	0.01645
3647.14	0.017053
3645.21	0.017516
3643.28	0.017837
3641.35	0.018105
3639.42	0.018425
3637.5	0.018856
3635.57	0.0194
3633.64	0.020022
3631.71	0.020664
3629.78	0.021294
3627.85	0.021931
3625.92	0.022495
3623.99	0.022878
3622.07	0.023116
3620.14	0.02336
3618.21	0.023718
3616.28	0.024151
3614.35	0.024591
3612.42	0.025034
3610.49	0.025453
3608.57	0.025801
3606.64	0.026096
3604.71	0.026366
3602.78	0.026654
3600.85	0.02702
3598.92	0.027455
3596.99	0.02786
3595.06	0.028181
3593.14	0.028459
3591.21	0.028735
3589.28	0.029032
3587.35	0.029382
3585.42	0.029778
3583.49	0.030151
3581.56	0.03046
3579.64	0.030718
3577.71	0.030954
3575.78	0.031212
3573.85	0.031539
3571.92	0.031958
3569.99	0.032464
3568.06	0.033043
3566.13	0.033647
3564.21	0.034189
3562.28	0.034618
3560.35	0.034949
3558.42	0.035237
3556.49	0.035529
3554.56	0.035867
3552.63	0.036286
3550.7	0.036793
3548.78	0.037335
3546.85	0.037841
3544.92	0.038283
3542.99	0.038677
3541.06	0.039047
3539.13	0.039388
3537.2	0.039689
3535.28	0.039974
3533.35	0.040286
3531.42	0.040672
3529.49	0.041169
3527.56	0.041763
3525.63	0.042374
3523.7	0.042907
3521.77	0.043317
3519.85	0.043616
3517.92	0.043885
3515.99	0.044194
3514.06	0.044533
3512.13	0.044871
3510.2	0.045217
3508.27	0.045603
3506.35	0.046025
3504.42	0.046466
3502.49	0.046922
3500.56	0.047376
3498.63	0.047806
3496.7	0.048218
3494.77	0.048611
3492.84	0.04897
3490.92	0.049313
3488.99	0.049684
3487.06	0.050086
3485.13	0.050476
3483.2	0.050841
3481.27	0.051237
3479.34	0.051696
3477.41	0.05219
3475.49	0.052705
3473.56	0.053243
3471.63	0.053775
3469.7	0.05426
3467.77	0.054681
3465.84	0.055054
3463.91	0.055404
3461.99	0.055755
3460.06	0.056106
3458.13	0.05644
3456.2	0.056741
3454.27	0.057005
3452.34	0.057242
3450.41	0.057476
3448.48	0.057752
3446.56	0.058125
3444.63	0.058592
3442.7	0.059068
3440.77	0.059475
3438.84	0.059788
3436.91	0.060048
3434.98	0.060332
3433.06	0.060679
3431.13	0.061062
3429.2	0.061429
3427.27	0.061779
3425.34	0.062166
3423.41	0.06261
3421.48	0.063056
3419.55	0.063424
3417.63	0.063678
3415.7	0.063837
3413.77	0.063947
3411.84	0.06406
3409.91	0.064209
3407.98	0.064397
3406.05	0.0646
3404.12	0.06478
3402.2	0.064918
3400.27	0.06504
3398.34	0.065186
3396.41	0.065372
3394.48	0.065582
3392.55	0.065789
3390.62	0.06598
3388.7	0.066162
3386.77	0.066357
3384.84	0.066558
3382.91	0.066713
3380.98	0.066784
3379.05	0.066785
3377.12	0.066759
3375.19	0.066734
3373.27	0.066728
3371.34	0.066754
3369.41	0.066807
3367.48	0.066866
3365.55	0.066914
3363.62	0.066945
3361.69	0.066962
3359.77	0.066967
3357.84	0.066952
3355.91	0.066902
3353.98	0.066813
3352.05	0.066705
3350.12	0.066616
3348.19	0.066573
3346.26	0.066563
3344.34	0.066546
3342.41	0.066491
3340.48	0.066393
3338.55	0.066275
3336.62	0.066161
3334.69	0.066069
3332.76	0.066005
3330.84	0.065957
3328.91	0.065901
3326.98	0.065818
3325.05	0.065711
3323.12	0.0656
3321.19	0.065497
3319.26	0.065402
3317.33	0.065303
3315.41	0.065198
3313.48	0.065095
3311.55	0.065005
3309.62	0.064914
3307.69	0.064804
3305.76	0.064668
3303.83	0.064519
3301.9	0.064392
3299.98	0.064318
3298.05	0.064301
3296.12	0.064308
3294.19	0.064292
3292.26	0.064228
3290.33	0.064138
3288.4	0.064055
3286.48	0.063986
3284.55	0.063922
3282.62	0.063859
3280.69	0.063791
3278.76	0.063703
3276.83	0.063574
3274.9	0.063401
3272.97	0.06321
3271.05	0.063025
3269.12	0.062852
3267.19	0.062692
3265.26	0.062546
3263.33	0.06242
3261.4	0.062326
3259.47	0.06227
3257.55	0.062228
3255.62	0.062163
3253.69	0.062059
3251.76	0.061919
3249.83	0.061748
3247.9	0.061573
3245.97	0.061424
3244.04	0.061288
3242.12	0.061117
3240.19	0.060882
3238.26	0.060606
3236.33	0.060339
3234.4	0.060114
3232.47	0.059935
3230.54	0.059771
3228.61	0.059588
3226.69	0.059373
3224.76	0.059133
3222.83	0.058878
3220.9	0.058614
3218.97	0.058341
3217.04	0.058055
3215.11	0.057755
3213.19	0.057449
3211.26	0.057141
3209.33	0.056811
3207.4	0.05643
3205.47	0.055997
3203.54	0.055555
3201.61	0.055142
3199.68	0.054761
3197.76	0.05439
3195.83	0.054014
3193.9	0.053627
3191.97	0.053228
3190.04	0.052812
3188.11	0.052365
3186.18	0.051876
3184.26	0.051365
3182.33	0.050874
3180.4	0.050437
3178.47	0.05005
3176.54	0.049676
3174.61	0.049274
3172.68	0.048824
3170.75	0.048331
3168.83	0.047801
3166.9	0.04725
3164.97	0.046697
3163.04	0.046167
3161.11	0.045676
3159.18	0.045215
3157.25	0.044751
3155.32	0.044249
3153.4	0.043711
3151.47	0.043171
3149.54	0.042664
3147.61	0.042194
3145.68	0.041733
3143.75	0.041254
3141.82	0.040759
3139.9	0.040262
3137.97	0.039771
3136.04	0.039273
3134.11	0.038757
3132.18	0.038231
3130.25	0.037713
3128.32	0.037222
3126.39	0.03677
3124.47	0.036356
3122.54	0.03596
3120.61	0.035548
3118.68	0.035097
3116.75	0.034606
3114.82	0.034097
3112.89	0.033602
3110.97	0.033145
3109.04	0.032731
3107.11	0.032349
3105.18	0.031974
3103.25	0.03158
3101.32	0.031154
3099.39	0.030698
3097.46	0.030216
3095.54	0.02973
3093.61	0.029272
3091.68	0.02886
3089.75	0.028488
3087.82	0.028139
3085.89	0.027827
3083.96	0.027577
3082.03	0.027368
3080.11	0.027129
3078.18	0.026806
3076.25	0.026415
3074.32	0.026012
3072.39	0.025636
3070.46	0.025288
3068.53	0.024946
3066.61	0.024597
3064.68	0.024255
3062.75	0.023932
3060.82	0.023609
3058.89	0.023262
3056.96	0.022906
3055.03	0.022587
3053.1	0.02232
3051.18	0.022076
3049.25	0.021815
3047.32	0.021534
3045.39	0.021257
3043.46	0.020996
3041.53	0.020739
3039.6	0.02049
3037.68	0.020288
3035.75	0.020168
3033.82	0.02013
3031.89	0.020155
3029.96	0.020232
3028.03	0.020362
3026.1	0.020572
3024.17	0.020912
3022.25	0.021428
3020.32	0.02215
3018.39	0.023086
3016.46	0.024225
3014.53	0.025518
3012.6	0.026853
3010.67	0.028057
3008.74	0.028936
3006.82	0.029329
3004.89	0.029169
3002.96	0.028509
3001.03	0.027481
2999.1	0.02624
2997.17	0.024932
2995.24	0.023718
2993.32	0.022794
2991.39	0.022268
2989.46	0.022101
2987.53	0.02216
2985.6	0.02235
2983.67	0.022773
2981.74	0.023607
2979.81	0.024828
2977.89	0.026279
2975.96	0.02792
2974.03	0.029867
2972.1	0.032261
2970.17	0.035176
2968.24	0.038642
2966.31	0.042617
2964.39	0.046895
2962.46	0.051143
2960.53	0.055048
2958.6	0.058364
2956.67	0.06085
2954.74	0.062331
2952.81	0.062918
2950.88	0.063158
2948.96	0.063857
2947.03	0.065693
2945.1	0.069006
2943.17	0.073902
2941.24	0.080406
2939.31	0.088457
2937.38	0.097872
2935.46	0.108409
2933.53	0.119816
2931.6	0.13174
2929.67	0.143611
2927.74	0.154679
2925.81	0.164012
2923.88	0.170494
2921.95	0.173021
2920.03	0.170904
2918.1	0.164166
2916.17	0.153605
2914.24	0.14078
2912.31	0.127631
2910.38	0.115656
2908.45	0.105433
2906.52	0.096883
2904.6	0.08967
2902.67	0.083432
2900.74	0.07792
2898.81	0.072943
2896.88	0.068294
2894.95	0.063859
2893.02	0.059654
2891.1	0.055727
2889.17	0.052137
2887.24	0.048956
2885.31	0.046267
2883.38	0.044212
2881.45	0.043005
2879.52	0.042848
2877.59	0.043826
2875.67	0.045736
2873.74	0.047996
2871.81	0.050007
2869.88	0.051734
2867.95	0.053899
2866.02	0.057616
2864.09	0.063795
2862.17	0.072742
2860.24	0.084036
2858.31	0.096542
2856.38	0.108377
2854.45	0.117038
2852.52	0.120015
2850.59	0.115758
2848.66	0.10459
2846.74	0.088951
2844.81	0.072391
2842.88	0.057873
2840.95	0.046734
2839.02	0.03881
2837.09	0.033209
2835.16	0.029068
2833.23	0.025872
2831.31	0.02333
2829.38	0.021205
2827.45	0.019337
2825.52	0.017719
2823.59	0.016399
2821.66	0.015341
2819.73	0.014439
2817.81	0.013612
2815.88	0.012836
2813.95	0.012132
2812.02	0.011512
2810.09	0.010958
2808.16	0.010471
2806.23	0.010076
2804.3	0.009764
2802.38	0.009482
2800.45	0.0092
2798.52	0.008934
2796.59	0.008703
2794.66	0.008507
2792.73	0.00832
2790.8	0.008101
2788.88	0.007848
2786.95	0.007619
2785.02	0.007433
2783.09	0.007245
2781.16	0.007031
2779.23	0.006815
2777.3	0.006644
2775.37	0.006522
2773.45	0.006386
2771.52	0.00621
2769.59	0.006058
2767.66	0.006004
2765.73	0.006011
2763.8	0.005987
2761.87	0.005889
2759.94	0.005752
2758.02	0.005637
2756.09	0.005596
2754.16	0.005631
2752.23	0.005691
2750.3	0.005726
2748.37	0.005716
2746.44	0.005651
2744.52	0.005537
2742.59	0.005413
2740.66	0.005344
2738.73	0.005361
2736.8	0.005419
2734.87	0.005441
2732.94	0.005403
2731.01	0.005338
2729.09	0.0053
2727.16	0.005287
2725.23	0.005251
2723.3	0.005192
2721.37	0.005167
2719.44	0.005177
2717.51	0.005173
2715.59	0.00514
2713.66	0.005093
2711.73	0.005025
2709.8	0.004951
2707.87	0.004908
2705.94	0.004889
2704.01	0.004873
2702.08	0.004887
2700.16	0.004933
2698.23	0.004938
2696.3	0.004865
2694.37	0.004798
2692.44	0.004815
2690.51	0.0049
2688.58	0.00503
2686.65	0.005196
2684.73	0.005324
2682.8	0.005357
2680.87	0.005337
2678.94	0.005304
2677.01	0.00524
2675.08	0.00514
2673.15	0.005048
2671.23	0.004989
2669.3	0.00495
2667.37	0.004902
2665.44	0.004842
2663.51	0.004816
2661.58	0.004842
2659.65	0.00485
2657.72	0.004798
2655.8	0.00473
2653.87	0.004682
2651.94	0.004638
2650.01	0.004557
2648.08	0.004418
2646.15	0.00423
2644.22	0.004068
2642.3	0.004034
2640.37	0.004118
2638.44	0.004176
2636.51	0.004106
2634.58	0.003958
2632.65	0.003821
2630.72	0.003739
2628.79	0.003713
2626.87	0.003685
2624.94	0.003583
2623.01	0.003426
2621.08	0.003307
2619.15	0.003299
2617.22	0.003356
2615.29	0.00337
2613.37	0.003316
2611.44	0.003264
2609.51	0.003266
2607.58	0.003321
2605.65	0.003367
2603.72	0.003321
2601.79	0.003172
2599.86	0.002992
2597.94	0.002855
2596.01	0.002781
2594.08	0.00274
2592.15	0.002722
2590.22	0.002767
2588.29	0.002862
2586.36	0.002906
2584.43	0.00287
2582.51	0.00283
2580.58	0.002803
2578.65	0.002756
2576.72	0.002713
2574.79	0.00267
2572.86	0.002578
2570.93	0.00249
2569.01	0.002505
2567.08	0.002572
2565.15	0.002553
2563.22	0.002437
2561.29	0.002338
2559.36	0.002298
2557.43	0.002286
2555.5	0.002306
2553.58	0.002333
2551.65	0.002325
2549.72	0.002343
2547.79	0.002432
2545.86	0.002507
2543.93	0.00248
2542	0.002371
2540.08	0.002281
2538.15	0.002281
2536.22	0.002357
2534.29	0.002459
2532.36	0.002526
2530.43	0.002502
2528.5	0.002425
2526.57	0.00238
2524.65	0.002385
2522.72	0.002425
2520.79	0.002492
2518.86	0.002545
2516.93	0.002543
2515	0.00256
2513.07	0.002642
2511.14	0.002686
2509.22	0.002621
2507.29	0.002525
2505.36	0.002449
2503.43	0.002341
2501.5	0.002178
2499.57	0.002025
2497.64	0.001971
2495.72	0.002067
2493.79	0.002284
2491.86	0.002489
2489.93	0.002534
2488	0.002389
2486.07	0.002174
2484.14	0.002058
2482.21	0.002087
2480.29	0.002152
2478.36	0.002161
2476.43	0.002147
2474.5	0.002146
2472.57	0.002163
2470.64	0.002225
2468.71	0.002323
2466.79	0.002394
2464.86	0.002426
2462.93	0.002478
2461	0.002552
2459.07	0.002616
2457.14	0.002657
2455.21	0.002655
2453.28	0.00261
2451.36	0.002593
2449.43	0.002655
2447.5	0.002735
2445.57	0.002734
2443.64	0.002683
2441.71	0.002651
2439.78	0.002595
2437.85	0.002478
2435.93	0.002403
2434	0.00246
2432.07	0.002589
2430.14	0.002673
2428.21	0.002679
2426.28	0.002673
2424.35	0.002724
2422.43	0.002765
2420.5	0.002692
2418.57	0.002563
2416.64	0.002527
2414.71	0.002611
2412.78	0.002729
2410.85	0.002836
2408.92	0.002907
2407	0.002875
2405.07	0.002767
2403.14	0.002718
2401.21	0.002774
2399.28	0.002852
2397.35	0.002916
2395.42	0.002973
2393.5	0.003052
2391.57	0.003172
2389.64	0.00332
2387.71	0.003466
2385.78	0.003567
2383.85	0.003596
2381.92	0.003556
2379.99	0.003478
2378.07	0.003389
2376.14	0.003286
2374.21	0.003186
2372.28	0.003137
2370.35	0.003151
2368.42	0.003204
2366.49	0.003313
2364.56	0.003451
2362.64	0.00355
2360.71	0.003573
2358.78	0.003524
2356.85	0.003552
2354.92	0.003822
2352.99	0.004339
2351.06	0.004928
2349.14	0.005227
2347.21	0.004999
2345.28	0.004525
2343.35	0.004213
2341.42	0.004122
2339.49	0.004176
2337.56	0.00429
2335.63	0.004451
2333.71	0.004691
2331.78	0.004984
2329.85	0.005241
2327.92	0.005372
2325.99	0.005347
2324.06	0.005156
2322.13	0.004872
2320.21	0.004649
2318.28	0.004598
2316.35	0.004659
2314.42	0.00472
2312.49	0.004729
2310.56	0.004671
2308.63	0.00455
2306.7	0.004407
2304.78	0.0043
2302.85	0.004255
2300.92	0.004258
2298.99	0.00428
2297.06	0.004272
2295.13	0.004209
2293.2	0.004106
2291.28	0.003989
2289.35	0.003879
2287.42	0.003799
2285.49	0.00376
2283.56	0.003757
2281.63	0.003782
2279.7	0.003821
2277.77	0.003842
2275.85	0.003815
2273.92	0.00376
2271.99	0.003759
2270.06	0.003856
2268.13	0.003987
2266.2	0.004048
2264.27	0.004001
2262.34	0.003896
2260.42	0.003809
2258.49	0.003768
2256.56	0.003761
2254.63	0.003787
2252.7	0.003877
2250.77	0.004031
2248.84	0.00415
2246.92	0.004087
2244.99	0.003875
2243.06	0.003769
2241.13	0.003939
2239.2	0.004197
2237.27	0.004183
2235.34	0.003841
2233.41	0.003479
2231.49	0.003342
2229.56	0.003348
2227.63	0.003322
2225.7	0.003251
2223.77	0.00327
2221.84	0.003493
2219.91	0.00379
2217.99	0.003876
2216.06	0.003763
2214.13	0.003859
2212.2	0.004363
2210.27	0.004895
2208.34	0.005048
2206.41	0.004838
2204.48	0.004506
2202.56	0.004353
2200.63	0.004574
2198.7	0.004966
2196.77	0.00512
2194.84	0.004893
2192.91	0.004413
2190.98	0.00382
2189.05	0.003332
2187.13	0.003286
2185.2	0.003682
2183.27	0.003988
2181.34	0.003836
2179.41	0.003499
2177.48	0.003361
2175.55	0.003427
2173.63	0.003578
2171.7	0.003885
2169.77	0.004319
2167.84	0.004539
2165.91	0.004376
2163.98	0.004106
2162.05	0.003898
2160.12	0.003631
2158.2	0.003357
2156.27	0.003409
2154.34	0.004015
2152.41	0.004849
2150.48	0.005262
2148.55	0.005123
2146.62	0.004878
2144.7	0.004821
2142.77	0.004873
2140.84	0.004962
2138.91	0.00512
2136.98	0.005276
2135.05	0.005291
2133.12	0.005163
2131.19	0.004995
2129.27	0.00496
2127.34	0.005204
2125.41	0.005559
2123.48	0.005685
2121.55	0.005561
2119.62	0.005466
2117.69	0.005556
2115.76	0.005717
2113.84	0.005762
2111.91	0.005636
2109.98	0.005521
2108.05	0.005616
2106.12	0.00586
2104.19	0.006034
2102.26	0.006019
2100.34	0.005866
2098.41	0.005683
2096.48	0.005526
2094.55	0.005423
2092.62	0.005385
2090.69	0.005381
2088.76	0.005349
2086.83	0.005252
2084.91	0.005143
2082.98	0.005109
2081.05	0.005157
2079.12	0.005212
2077.19	0.005225
2075.26	0.005206
2073.33	0.005171
2071.41	0.005134
2069.48	0.00513
2067.55	0.005185
2065.62	0.005286
2063.69	0.00539
2061.76	0.005462
2059.83	0.005495
2057.9	0.005515
2055.98	0.005509
2054.05	0.005416
2052.12	0.005211
2050.19	0.004969
2048.26	0.0048
2046.33	0.004756
2044.4	0.004816
2042.47	0.004926
2040.55	0.005041
2038.62	0.005149
2036.69	0.005251
2034.76	0.005327
2032.83	0.005344
2030.9	0.005276
2028.97	0.005154
2027.05	0.005082
2025.12	0.005122
2023.19	0.005172
2021.26	0.005061
2019.33	0.00474
2017.4	0.00433
2015.47	0.003981
2013.54	0.003716
2011.62	0.003482
2009.69	0.003303
2007.76	0.003285
2005.83	0.00349
2003.9	0.003869
2001.97	0.004275
2000.04	0.004535
1998.12	0.004549
1996.19	0.004347
1994.26	0.004092
1992.33	0.003972
1990.4	0.004029
1988.47	0.004126
1986.54	0.004159
1984.61	0.004157
1982.69	0.004163
1980.76	0.004146
1978.83	0.004023
1976.9	0.003785
1974.97	0.003548
1973.04	0.003409
1971.11	0.003338
1969.19	0.003268
1967.26	0.003209
1965.33	0.003211
1963.4	0.003297
1961.47	0.003456
1959.54	0.003663
1957.61	0.003865
1955.68	0.004018
1953.76	0.00412
1951.83	0.004207
1949.9	0.004308
1947.97	0.004407
1946.04	0.004467
1944.11	0.004479
1942.18	0.004478
1940.25	0.004479
1938.33	0.004433
1936.4	0.00432
1934.47	0.004199
1932.54	0.004129
1930.61	0.004111
1928.68	0.004098
1926.75	0.004061
1924.83	0.004014
1922.9	0.00402
1920.97	0.004119
1919.04	0.004241
1917.11	0.004296
1915.18	0.004265
1913.25	0.004181
1911.32	0.004116
1909.4	0.004142
1907.47	0.00427
1905.54	0.004408
1903.61	0.004451
1901.68	0.004386
1899.75	0.004282
1897.82	0.00422
1895.9	0.004242
1893.97	0.004316
1892.04	0.004362
1890.11	0.004359
1888.18	0.004377
1886.25	0.00445
1884.32	0.00454
1882.39	0.004599
1880.47	0.004612
1878.54	0.004612
1876.61	0.004647
1874.68	0.004731
1872.75	0.004844
1870.82	0.004943
1868.89	0.005004
1866.96	0.005034
1865.04	0.00502
1863.11	0.004964
1861.18	0.004896
1859.25	0.004852
1857.32	0.004856
1855.39	0.004902
1853.46	0.004967
1851.54	0.005045
1849.61	0.005167
1847.68	0.005345
1845.75	0.005537
1843.82	0.005681
1841.89	0.005745
1839.96	0.005717
1838.03	0.005643
1836.11	0.005598
1834.18	0.005614
1832.25	0.005671
1830.32	0.005782
1828.39	0.005969
1826.46	0.006162
1824.53	0.006302
1822.61	0.006408
1820.68	0.006501
1818.75	0.006577
1816.82	0.006632
1814.89	0.006675
1812.96	0.006743
1811.03	0.006885
1809.1	0.007138
1807.18	0.007491
1805.25	0.007903
1803.32	0.008313
1801.39	0.008659
1799.46	0.008912
1797.53	0.009083
1795.6	0.009208
1793.67	0.009348
1791.75	0.009593
1789.82	0.009974
1787.89	0.010412
1785.96	0.010822
1784.03	0.011182
1782.1	0.011529
1780.17	0.011958
1778.25	0.012555
1776.32	0.013349
1774.39	0.014393
1772.46	0.015786
1770.53	0.017588
1768.6	0.019824
1766.67	0.022713
1764.74	0.026769
1762.82	0.032701
1760.89	0.0411
1758.96	0.052183
1757.03	0.06592
1755.1	0.082021
1753.17	0.100033
1751.24	0.119258
1749.32	0.137855
1747.39	0.152813
1745.46	0.161584
1743.53	0.163128
1741.6	0.15773
1739.67	0.146618
1737.74	0.131511
1735.81	0.113889
1733.89	0.095302
1731.96	0.078149
1730.03	0.06435
1728.1	0.054219
1726.17	0.047071
1724.24	0.042013
1722.31	0.038336
1720.38	0.035533
1718.46	0.033281
1716.53	0.031486
1714.6	0.030153
1712.67	0.02924
1710.74	0.028675
1708.81	0.028421
1706.88	0.02846
1704.96	0.028749
1703.03	0.029122
1701.1	0.029375
1699.17	0.02943
1697.24	0.029309
1695.31	0.029128
1693.38	0.029017
1691.45	0.029029
1689.53	0.029217
1687.6	0.029608
1685.67	0.030182
1683.74	0.03092
1681.81	0.031729
1679.88	0.03246
1677.95	0.033105
1676.03	0.033758
1674.1	0.034494
1672.17	0.035284
1670.24	0.036105
1668.31	0.03699
1666.38	0.037906
1664.45	0.038842
1662.52	0.039889
1660.6	0.041057
1658.67	0.042181
1656.74	0.043164
1654.81	0.044085
1652.88	0.045051
1650.95	0.045898
1649.02	0.046314
1647.1	0.046354
1645.17	0.046316
1643.24	0.046281
1641.31	0.046186
1639.38	0.045992
1637.45	0.045733
1635.52	0.045486
1633.59	0.045251
1631.67	0.044898
1629.74	0.044361
1627.81	0.043669
1625.88	0.042857
1623.95	0.041944
1622.02	0.040985
1620.09	0.039974
1618.16	0.038848
1616.24	0.037654
1614.31	0.036485
1612.38	0.035314
1610.45	0.034115
1608.52	0.032947
1606.59	0.031876
1604.66	0.030887
1602.74	0.029937
1600.81	0.029018
1598.88	0.028138
1596.95	0.027311
1595.02	0.026568
1593.09	0.025922
1591.16	0.025338
1589.23	0.024776
1587.31	0.024242
1585.38	0.02377
1583.45	0.023386
1581.52	0.023068
1579.59	0.022759
1577.66	0.022434
1575.73	0.022156
1573.81	0.021949
1571.88	0.02171
1569.95	0.021418
1568.02	0.021182
1566.09	0.021043
1564.16	0.020959
1562.23	0.020875
1560.3	0.020781
1558.38	0.020769
1556.45	0.020842
1554.52	0.020818
1552.59	0.02064
1550.66	0.020374
1548.73	0.020115
1546.8	0.019859
1544.87	0.019555
1542.95	0.019258
1541.02	0.019098
1539.09	0.019201
1537.16	0.019394
1535.23	0.019408
1533.3	0.019244
1531.37	0.019084
1529.45	0.018984
1527.52	0.018941
1525.59	0.018959
1523.66	0.018986
1521.73	0.018978
1519.8	0.018935
1517.87	0.018811
1515.94	0.018647
1514.02	0.01851
1512.09	0.018349
1510.16	0.018115
1508.23	0.017901
1506.3	0.017922
1504.37	0.018216
1502.44	0.018507
1500.52	0.018626
1498.59	0.018597
1496.66	0.018532
1494.73	0.018491
1492.8	0.018443
1490.87	0.018408
1488.94	0.018505
1487.01	0.018768
1485.09	0.019118
1483.16	0.019543
1481.23	0.020241
1479.3	0.021636
1477.37	0.024345
1475.44	0.029071
1473.51	0.036156
1471.58	0.044928
1469.66	0.05373
1467.73	0.061086
1465.8	0.066298
1463.87	0.069256
1461.94	0.07018
1460.01	0.069462
1458.08	0.067533
1456.16	0.064787
1454.23	0.061538
1452.3	0.058097
1450.37	0.05482
1448.44	0.052033
1446.51	0.049903
1444.58	0.048361
1442.65	0.047159
1440.73	0.046017
1438.8	0.044692
1436.87	0.043055
1434.94	0.04113
1433.01	0.039017
1431.08	0.036883
1429.15	0.035014
1427.23	0.033706
1425.3	0.033095
1423.37	0.033137
1421.44	0.033564
1419.51	0.033948
1417.58	0.03389
1415.65	0.033187
1413.72	0.031952
1411.8	0.030556
1409.87	0.029424
1407.94	0.028814
1406.01	0.028717
1404.08	0.028927
1402.15	0.029152
1400.22	0.029203
1398.29	0.029091
1396.37	0.028945
1394.44	0.028937
1392.51	0.029242
1390.58	0.029978
1388.65	0.03125
1386.72	0.033141
1384.79	0.035592
1382.87	0.03836
1380.94	0.041043
1379.01	0.043097
1377.08	0.044061
1375.15	0.043901
1373.22	0.043068
1371.29	0.042125
1369.36	0.041387
1367.44	0.040925
1365.51	0.04066
1363.58	0.040486
1361.65	0.040357
1359.72	0.040237
1357.79	0.040098
1355.86	0.039952
1353.94	0.039817
1352.01	0.039667
1350.08	0.039453
1348.15	0.039154
1346.22	0.03877
1344.29	0.038309
1342.36	0.037767
1340.43	0.037137
1338.51	0.036457
1336.58	0.035813
1334.65	0.035302
1332.72	0.035024
1330.79	0.03503
1328.86	0.035305
1326.93	0.035785
1325.01	0.036387
1323.08	0.037017
1321.15	0.037585
1319.22	0.038034
1317.29	0.038353
1315.36	0.038552
1313.43	0.038674
1311.5	0.03878
1309.58	0.038904
1307.65	0.03905
1305.72	0.039214
1303.79	0.039386
1301.86	0.039562
1299.93	0.039742
1298	0.039916
1296.07	0.040076
1294.15	0.040243
1292.22	0.040475
1290.29	0.040851
1288.36	0.041448
1286.43	0.0423
1284.5	0.043347
1282.57	0.044436
1280.65	0.045381
1278.72	0.046058
1276.79	0.046472
1274.86	0.046739
1272.93	0.047014
1271	0.047408
1269.07	0.047943
1267.14	0.048566
1265.22	0.049205
1263.29	0.049816
1261.36	0.050407
1259.43	0.051009
1257.5	0.051648
1255.57	0.052378
1253.64	0.053288
1251.72	0.054477
1249.79	0.05598
1247.86	0.057719
1245.93	0.059498
1244	0.061085
1242.07	0.062311
1240.14	0.063114
1238.21	0.063512
1236.29	0.063561
1234.36	0.06333
1232.43	0.06289
1230.5	0.062312
1228.57	0.061654
1226.64	0.060956
1224.71	0.060249
1222.78	0.059565
1220.86	0.058944
1218.93	0.058428
1217	0.058068
1215.07	0.057905
1213.14	0.057943
1211.21	0.058146
1209.28	0.058472
1207.36	0.05892
1205.43	0.059544
1203.5	0.060437
1201.57	0.06169
1199.64	0.063364
1197.71	0.06542
1195.78	0.067613
1193.85	0.069779
1191.93	0.071996
1190	0.074418
1188.07	0.077099
1186.14	0.080026
1184.21	0.083197
1182.28	0.086654
1180.35	0.090469
1178.43	0.094626
1176.5	0.098949
1174.57	0.103202
1172.64	0.107263
1170.71	0.111116
1168.78	0.114679
1166.85	0.117746
1164.92	0.120105
1163	0.121633
1161.07	0.122271
1159.14	0.121972
1157.21	0.120772
1155.28	0.118884
1153.35	0.116642
1151.42	0.114396
1149.49	0.112391
1147.57	0.110673
1145.64	0.10909
1143.71	0.107263
1141.78	0.104604
1139.85	0.100578
1137.92	0.095068
1135.99	0.08852
1134.07	0.081857
1132.14	0.076163
1130.21	0.07227
1128.28	0.070544
1126.35	0.070925
1124.42	0.072921
1122.49	0.075612
1120.56	0.077917
1118.64	0.079052
1116.71	0.078782
1114.78	0.077358
1112.85	0.075302
1110.92	0.073265
1108.99	0.071907
1107.06	0.071676
1105.14	0.072584
1103.21	0.074243
1101.28	0.076114
1099.35	0.077719
1097.42	0.078728
1095.49	0.078934
1093.56	0.078254
1091.63	0.076799
1089.71	0.074843
1087.78	0.072667
1085.85	0.070473
1083.92	0.068327
1081.99	0.066108
1080.06	0.063679
1078.13	0.061139
1076.2	0.05875
1074.28	0.056708
1072.35	0.055117
1070.42	0.054032
1068.49	0.053415
1066.56	0.053105
1064.63	0.052925
1062.7	0.052787
1060.78	0.052644
1058.85	0.052474
1056.92	0.052295
1054.99	0.052125
1053.06	0.051989
1051.13	0.051904
1049.2	0.0518
1047.27	0.05161
1045.35	0.051342
1043.42	0.051041
1041.49	0.050782
1039.56	0.050582
1037.63	0.050328
1035.7	0.049908
1033.77	0.049361
1031.85	0.048787
1029.92	0.048205
1027.99	0.047607
1026.06	0.047037
1024.13	0.046509
1022.2	0.045966
1020.27	0.045327
1018.34	0.044602
1016.42	0.043918
1014.49	0.043398
1012.56	0.04305
1010.63	0.042798
1008.7	0.042534
1006.77	0.042226
1004.84	0.041944
1002.91	0.041718
1000.99	0.041526
999.058	0.041372
997.129	0.041261
995.2	0.041155
993.272	0.041004
991.343	0.040821
989.414	0.040687
987.486	0.040651
985.557	0.040699
983.628	0.040785
981.699	0.040826
979.771	0.040777
977.842	0.040696
975.913	0.040648
973.985	0.04063
972.056	0.040639
970.127	0.040692
968.199	0.040776
966.27	0.040882
964.341	0.041012
962.413	0.041108
960.484	0.041081
958.555	0.040917
956.627	0.0407
954.698	0.04049
952.769	0.040238
950.841	0.039879
948.912	0.039481
946.983	0.039162
945.055	0.038944
943.126	0.038764
941.197	0.038563
939.268	0.03832
937.34	0.038066
935.411	0.037866
933.482	0.037742
931.554	0.037696
929.625	0.037777
927.696	0.038016
925.768	0.03834
923.839	0.038673
921.91	0.039044
919.982	0.039515
918.053	0.040069
916.124	0.040611
914.196	0.041073
912.267	0.041458
910.338	0.041777
908.41	0.04204
906.481	0.042359
904.552	0.042853
902.623	0.043452
900.695	0.044008
898.766	0.04451
896.837	0.044988
894.909	0.045408
892.98	0.04575
891.051	0.046074
889.123	0.046431
887.194	0.046815
885.265	0.04725
883.337	0.047744
881.408	0.048217
879.479	0.048657
877.551	0.049196
875.622	0.049893
873.693	0.050657
871.765	0.051378
869.836	0.051985
867.907	0.052447
865.979	0.052828
864.05	0.053245
862.121	0.053726
860.192	0.054208
858.264	0.054708
856.335	0.055312
854.406	0.055991
852.478	0.056622
850.549	0.05713
848.62	0.057501
846.692	0.057776
844.763	0.058053
842.834	0.058411
840.906	0.058823
838.977	0.059206
837.048	0.059562
835.12	0.059938
833.191	0.060272
831.262	0.060496
829.334	0.060734
827.405	0.061147
825.476	0.061706
823.548	0.062274
821.619	0.062776
819.69	0.063213
817.761	0.063629
815.833	0.064092
813.904	0.064594
811.975	0.065049
810.047	0.065431
808.118	0.065802
806.189	0.066194
804.261	0.066578
802.332	0.066948
800.403	0.067367
798.475	0.067915
796.546	0.068589
794.617	0.069332
792.689	0.07014
790.76	0.070985
788.831	0.071745
786.903	0.072404
784.974	0.073139
783.045	0.074116
781.116	0.07528
779.188	0.076446
777.259	0.07755
775.33	0.078672
773.402	0.079871
771.473	0.081122
769.544	0.082357
767.616	0.08351
765.687	0.084546
763.758	0.085487
761.83	0.086384
759.901	0.087247
757.972	0.088098
756.044	0.089023
754.115	0.090127
752.186	0.091457
750.258	0.093028
748.329	0.094837
746.4	0.09683
744.472	0.099002
742.543	0.101449
740.614	0.104197
738.685	0.107162
736.757	0.110386
734.828	0.114052
732.899	0.118215
730.971	0.122754
729.042	0.127492
727.113	0.13222
725.185	0.136516
723.256	0.139588
721.327	0.140917
719.399	0.140417
717.47	0.138465
715.541	0.135757
713.613	0.133004
711.684	0.130655
709.755	0.128854
707.827	0.127545
705.898	0.126602
703.969	0.125922
702.04	0.125462
700.112	0.125194
698.183	0.125071
696.254	0.125023
694.326	0.124973
692.397	0.124837
690.468	0.124567
688.54	0.124177
686.611	0.123708
684.682	0.123188
682.754	0.12263
680.825	0.122051
678.896	0.121472
676.968	0.12089
675.039	0.120255
673.11	0.119472
671.182	0.11849
669.253	0.117595
667.324	0.117411
665.396	0.117847
663.467	0.118245
661.538	0.118374
659.609	0.118332
657.681	0.118272
655.752	0.118309
653.823	0.118485
651.895	0.118766
649.966	0.119083
648.037	0.119394
646.109	0.119695
644.18	0.120012
642.251	0.120373
640.323	0.120774
638.394	0.121184
636.465	0.121567
634.537	0.121912
632.608	0.122243
630.679	0.122622
628.751	0.123089
626.822	0.123581
624.893	0.123907
622.965	0.124158
621.036	0.124691
619.107	0.125559
617.178	0.126382
615.25	0.126844
613.321	0.127125
611.392	0.127577
609.464	0.128287
607.535	0.129148
605.606	0.129911
603.678	0.130391
601.749	0.130856
599.82	0.131586

## Sheet: 5
3996.23	0.004578
3994.3	0.004654
3992.37	0.004751
3990.44	0.004862
3988.52	0.004961
3986.59	0.005031
3984.66	0.005073
3982.73	0.00509
3980.8	0.005081
3978.87	0.005052
3976.94	0.005024
3975.02	0.005011
3973.09	0.00501
3971.16	0.005016
3969.23	0.005045
3967.3	0.005102
3965.37	0.005163
3963.44	0.005206
3961.51	0.005241
3959.59	0.005278
3957.66	0.005314
3955.73	0.005355
3953.8	0.005411
3951.87	0.005491
3949.94	0.005594
3948.01	0.00568
3946.08	0.005674
3944.16	0.005578
3942.23	0.005495
3940.3	0.005497
3938.37	0.005544
3936.44	0.005582
3934.51	0.005597
3932.58	0.005602
3930.66	0.005601
3928.73	0.005572
3926.8	0.00553
3924.87	0.005573
3922.94	0.005774
3921.01	0.006046
3919.08	0.006239
3917.15	0.006264
3915.23	0.006127
3913.3	0.005923
3911.37	0.005784
3909.44	0.005799
3907.51	0.005993
3905.58	0.006357
3903.65	0.006824
3901.73	0.007168
3899.8	0.007199
3897.87	0.006981
3895.94	0.006674
3894.01	0.006386
3892.08	0.006229
3890.15	0.006279
3888.22	0.006445
3886.3	0.006582
3884.37	0.00663
3882.44	0.006588
3880.51	0.006534
3878.58	0.006549
3876.65	0.006605
3874.72	0.006696
3872.79	0.006856
3870.87	0.007063
3868.94	0.007267
3867.01	0.007371
3865.08	0.007335
3863.15	0.007271
3861.22	0.007286
3859.29	0.007377
3857.37	0.007494
3855.44	0.00759
3853.51	0.007644
3851.58	0.007659
3849.65	0.007586
3847.72	0.007444
3845.79	0.007326
3843.86	0.007344
3841.94	0.007513
3840.01	0.007729
3838.08	0.007887
3836.15	0.007923
3834.22	0.007818
3832.29	0.007631
3830.36	0.007464
3828.44	0.007392
3826.51	0.007455
3824.58	0.007634
3822.65	0.00784
3820.72	0.007997
3818.79	0.007997
3816.86	0.00778
3814.93	0.007525
3813.01	0.007411
3811.08	0.007464
3809.15	0.007658
3807.22	0.007965
3805.29	0.008297
3803.36	0.008503
3801.43	0.008549
3799.5	0.008476
3797.58	0.008256
3795.65	0.007938
3793.72	0.007626
3791.79	0.007393
3789.86	0.007269
3787.93	0.007226
3786	0.007221
3784.08	0.007242
3782.15	0.007271
3780.22	0.0073
3778.29	0.007367
3776.36	0.007473
3774.43	0.007588
3772.5	0.007732
3770.57	0.007956
3768.65	0.008245
3766.72	0.008481
3764.79	0.008605
3762.86	0.008675
3760.93	0.008802
3759	0.009089
3757.07	0.009527
3755.15	0.010013
3753.22	0.010515
3751.29	0.011109
3749.36	0.01183
3747.43	0.012487
3745.5	0.012908
3743.57	0.013069
3741.64	0.01301
3739.72	0.012807
3737.79	0.01256
3735.86	0.012417
3733.93	0.012493
3732	0.012744
3730.07	0.013025
3728.14	0.013194
3726.21	0.013209
3724.29	0.013096
3722.36	0.012903
3720.43	0.01271
3718.5	0.012603
3716.57	0.01264
3714.64	0.012841
3712.71	0.013222
3710.79	0.013775
3708.86	0.014375
3706.93	0.014841
3705	0.015133
3703.07	0.015366
3701.14	0.015679
3699.21	0.016106
3697.28	0.016599
3695.36	0.017155
3693.43	0.017804
3691.5	0.018554
3689.57	0.01939
3687.64	0.020219
3685.71	0.020926
3683.78	0.021538
3681.86	0.022215
3679.93	0.02313
3678	0.024369
3676.07	0.025876
3674.14	0.027412
3672.21	0.028677
3670.28	0.02969
3668.35	0.030691
3666.43	0.031734
3664.5	0.032806
3662.57	0.033962
3660.64	0.035268
3658.71	0.036748
3656.78	0.038385
3654.85	0.040113
3652.93	0.041849
3651	0.043615
3649.07	0.045404
3647.14	0.046969
3645.21	0.04816
3643.28	0.049107
3641.35	0.050065
3639.42	0.051226
3637.5	0.052646
3635.57	0.054265
3633.64	0.055967
3631.71	0.057618
3629.78	0.05913
3627.85	0.060505
3625.92	0.061693
3623.99	0.062684
3622.07	0.063635
3620.14	0.064771
3618.21	0.066182
3616.28	0.067728
3614.35	0.069232
3612.42	0.070625
3610.49	0.071857
3608.57	0.072906
3606.64	0.07384
3604.71	0.074748
3602.78	0.075716
3600.85	0.076805
3598.92	0.077973
3596.99	0.079118
3595.06	0.08021
3593.14	0.081301
3591.21	0.082434
3589.28	0.083616
3587.35	0.084852
3585.42	0.086087
3583.49	0.087246
3581.56	0.088318
3579.64	0.089351
3577.71	0.090409
3575.78	0.091571
3573.85	0.092891
3571.92	0.09436
3569.99	0.095938
3568.06	0.097575
3566.13	0.099161
3564.21	0.100561
3562.28	0.101765
3560.35	0.10289
3558.42	0.104046
3556.49	0.105263
3554.56	0.106544
3552.63	0.107929
3550.7	0.109424
3548.78	0.110949
3546.85	0.112423
3544.92	0.11383
3542.99	0.115209
3541.06	0.116605
3539.13	0.118059
3537.2	0.119584
3535.28	0.121151
3533.35	0.122716
3531.42	0.124265
3529.49	0.125829
3527.56	0.12743
3525.63	0.129043
3523.7	0.130611
3521.77	0.132085
3519.85	0.133437
3517.92	0.13471
3515.99	0.135989
3514.06	0.137327
3512.13	0.138755
3510.2	0.140306
3508.27	0.141974
3506.35	0.143671
3504.42	0.145297
3502.49	0.146823
3500.56	0.148255
3498.63	0.149626
3496.7	0.151023
3494.77	0.152504
3492.84	0.154036
3490.92	0.155573
3488.99	0.15713
3487.06	0.15875
3485.13	0.160411
3483.2	0.162053
3481.27	0.163673
3479.34	0.165304
3477.41	0.166947
3475.49	0.168581
3473.56	0.170158
3471.63	0.17163
3469.7	0.173016
3467.77	0.174417
3465.84	0.175932
3463.91	0.177593
3461.99	0.179375
3460.06	0.181227
3458.13	0.183081
3456.2	0.184862
3454.27	0.186525
3452.34	0.188078
3450.41	0.189575
3448.48	0.191097
3446.56	0.192703
3444.63	0.194339
3442.7	0.19589
3440.77	0.197304
3438.84	0.198626
3436.91	0.199966
3434.98	0.201425
3433.06	0.203003
3431.13	0.204624
3429.2	0.206258
3427.27	0.20796
3425.34	0.209752
3423.41	0.211541
3421.48	0.213184
3419.55	0.214589
3417.63	0.215767
3415.7	0.216842
3413.77	0.217968
3411.84	0.219207
3409.91	0.220499
3407.98	0.221745
3406.05	0.222891
3404.12	0.223941
3402.2	0.22494
3400.27	0.22596
3398.34	0.227052
3396.41	0.2282
3394.48	0.229347
3392.55	0.230466
3390.62	0.231552
3388.7	0.232599
3386.77	0.233604
3384.84	0.234544
3382.91	0.235375
3380.98	0.236082
3379.05	0.236696
3377.12	0.237234
3375.19	0.237689
3373.27	0.238071
3371.34	0.238423
3369.41	0.2388
3367.48	0.239226
3365.55	0.239679
3363.62	0.240108
3361.69	0.240495
3359.77	0.240854
3357.84	0.241154
3355.91	0.241319
3353.98	0.241337
3352.05	0.241299
3350.12	0.241334
3348.19	0.241482
3346.26	0.241663
3344.34	0.241768
3342.41	0.241745
3340.48	0.241629
3338.55	0.241505
3336.62	0.241451
3334.69	0.241469
3332.76	0.241487
3330.84	0.241426
3328.91	0.241269
3326.98	0.241065
3325.05	0.240875
3323.12	0.24073
3321.19	0.240627
3319.26	0.240533
3317.33	0.240384
3315.41	0.240128
3313.48	0.239788
3311.55	0.239435
3309.62	0.239131
3307.69	0.238888
3305.76	0.238684
3303.83	0.238493
3301.9	0.238318
3299.98	0.238181
3298.05	0.238102
3296.12	0.238074
3294.19	0.238054
3292.26	0.238011
3290.33	0.23794
3288.4	0.237836
3286.48	0.237687
3284.55	0.237506
3282.62	0.237312
3280.69	0.237096
3278.76	0.236831
3276.83	0.236517
3274.9	0.236171
3272.97	0.235803
3271.05	0.235414
3269.12	0.235043
3267.19	0.234756
3265.26	0.234567
3263.33	0.23442
3261.4	0.234237
3259.47	0.23397
3257.55	0.233622
3255.62	0.233244
3253.69	0.232881
3251.76	0.232523
3249.83	0.232117
3247.9	0.23164
3245.97	0.231112
3244.04	0.230556
3242.12	0.229953
3240.19	0.229265
3238.26	0.228483
3236.33	0.227654
3234.4	0.226833
3232.47	0.226049
3230.54	0.225286
3228.61	0.224508
3226.69	0.223687
3224.76	0.222794
3222.83	0.221808
3220.9	0.220731
3218.97	0.219595
3217.04	0.218428
3215.11	0.217224
3213.19	0.215968
3211.26	0.214648
3209.33	0.213242
3207.4	0.211749
3205.47	0.210228
3203.54	0.208763
3201.61	0.207369
3199.68	0.20597
3197.76	0.204467
3195.83	0.202819
3193.9	0.201055
3191.97	0.199235
3190.04	0.197397
3188.11	0.195561
3186.18	0.193739
3184.26	0.191939
3182.33	0.190155
3180.4	0.188354
3178.47	0.186494
3176.54	0.184549
3174.61	0.182527
3172.68	0.180461
3170.75	0.178394
3168.83	0.176346
3166.9	0.174326
3164.97	0.172331
3163.04	0.170323
3161.11	0.168251
3159.18	0.166084
3157.25	0.16384
3155.32	0.161571
3153.4	0.159345
3151.47	0.157214
3149.54	0.155177
3147.61	0.153174
3145.68	0.151144
3143.75	0.149074
3141.82	0.146997
3139.9	0.144944
3137.97	0.142925
3136.04	0.140919
3134.11	0.138892
3132.18	0.136843
3130.25	0.134805
3128.32	0.1328
3126.39	0.130821
3124.47	0.128862
3122.54	0.126933
3120.61	0.125034
3118.68	0.12314
3116.75	0.121226
3114.82	0.119302
3112.89	0.117397
3110.97	0.115542
3109.04	0.113748
3107.11	0.112008
3105.18	0.110302
3103.25	0.1086
3101.32	0.106868
3099.39	0.105097
3097.46	0.103304
3095.54	0.101524
3093.61	0.099793
3091.68	0.098137
3089.75	0.096557
3087.82	0.09504
3085.89	0.093569
3083.96	0.092129
3082.03	0.090698
3080.11	0.089239
3078.18	0.087728
3076.25	0.086181
3074.32	0.084647
3072.39	0.083168
3070.46	0.081755
3068.53	0.080398
3066.61	0.079085
3064.68	0.077794
3062.75	0.076504
3060.82	0.075191
3058.89	0.073844
3056.96	0.072493
3055.03	0.071187
3053.1	0.069943
3051.18	0.068744
3049.25	0.067568
3047.32	0.066417
3045.39	0.0653
3043.46	0.064198
3041.53	0.063081
3039.6	0.061961
3037.68	0.060888
3035.75	0.059883
3033.82	0.05891
3031.89	0.057934
3029.96	0.056977
3028.03	0.056077
3026.1	0.055245
3024.17	0.054472
3022.25	0.053743
3020.32	0.05304
3018.39	0.052379
3016.46	0.051809
3014.53	0.051352
3012.6	0.050943
3010.67	0.050485
3008.74	0.049913
3006.82	0.049203
3004.89	0.048374
3002.96	0.047466
3001.03	0.046523
2999.1	0.045573
2997.17	0.044624
2995.24	0.04365
2993.32	0.042674
2991.39	0.041784
2989.46	0.041063
2987.53	0.040486
2985.6	0.039954
2983.67	0.039467
2981.74	0.039127
2979.81	0.038926
2977.89	0.038731
2975.96	0.038495
2974.03	0.038312
2972.1	0.038266
2970.17	0.038389
2968.24	0.038707
2966.31	0.039204
2964.39	0.039782
2962.46	0.040336
2960.53	0.040834
2958.6	0.041249
2956.67	0.04148
2954.74	0.041412
2952.81	0.041067
2950.88	0.040655
2948.96	0.040427
2947.03	0.040529
2945.1	0.041002
2943.17	0.041834
2941.24	0.043029
2939.31	0.044599
2937.38	0.046507
2935.46	0.048683
2933.53	0.051058
2931.6	0.053483
2929.67	0.055735
2927.74	0.057616
2925.81	0.058999
2923.88	0.059824
2921.95	0.060056
2920.03	0.059549
2918.1	0.058035
2916.17	0.055354
2914.24	0.051779
2912.31	0.047997
2910.38	0.04463
2908.45	0.041875
2906.52	0.03962
2904.6	0.037682
2902.67	0.035952
2900.74	0.034434
2898.81	0.033092
2896.88	0.031804
2894.95	0.030514
2893.02	0.029279
2891.1	0.028177
2889.17	0.027223
2887.24	0.026369
2885.31	0.025557
2883.38	0.024807
2881.45	0.024245
2879.52	0.023981
2877.59	0.024025
2875.67	0.024304
2873.74	0.024647
2871.81	0.024869
2869.88	0.024982
2867.95	0.025219
2866.02	0.025847
2864.09	0.027023
2862.17	0.028802
2860.24	0.031106
2858.31	0.033671
2856.38	0.036086
2854.45	0.037903
2852.52	0.038682
2850.59	0.038012
2848.66	0.035697
2846.74	0.032055
2844.81	0.027955
2842.88	0.02434
2840.95	0.021661
2839.02	0.019787
2837.09	0.018375
2835.16	0.017218
2833.23	0.016277
2831.31	0.01554
2829.38	0.014951
2827.45	0.014459
2825.52	0.014049
2823.59	0.013714
2821.66	0.01342
2819.73	0.013109
2817.81	0.01273
2815.88	0.012303
2813.95	0.011925
2812.02	0.011648
2810.09	0.011405
2808.16	0.011158
2806.23	0.010956
2804.3	0.010831
2802.38	0.010741
2800.45	0.010632
2798.52	0.010509
2796.59	0.010412
2794.66	0.010325
2792.73	0.010194
2790.8	0.010007
2788.88	0.009813
2786.95	0.009675
2785.02	0.0096
2783.09	0.00952
2781.16	0.009368
2779.23	0.009159
2777.3	0.008991
2775.37	0.008917
2773.45	0.008868
2771.52	0.008766
2769.59	0.008615
2767.66	0.008467
2765.73	0.008349
2763.8	0.008246
2761.87	0.00815
2759.94	0.008062
2758.02	0.007988
2756.09	0.007952
2754.16	0.007957
2752.23	0.007979
2750.3	0.007994
2748.37	0.007981
2746.44	0.007936
2744.52	0.007856
2742.59	0.007723
2740.66	0.007562
2738.73	0.007452
2736.8	0.007415
2734.87	0.007379
2732.94	0.007304
2731.01	0.007223
2729.09	0.007172
2727.16	0.007162
2725.23	0.00715
2723.3	0.007084
2721.37	0.00698
2719.44	0.006908
2717.51	0.006895
2715.59	0.006904
2713.66	0.006895
2711.73	0.006834
2709.8	0.006718
2707.87	0.006602
2705.94	0.006535
2704.01	0.006511
2702.08	0.006501
2700.16	0.006491
2698.23	0.006496
2696.3	0.006522
2694.37	0.00655
2692.44	0.006554
2690.51	0.006534
2688.58	0.006516
2686.65	0.006534
2684.73	0.006586
2682.8	0.006637
2680.87	0.006647
2678.94	0.006589
2677.01	0.006468
2675.08	0.00634
2673.15	0.006278
2671.23	0.006282
2669.3	0.006277
2667.37	0.006208
2665.44	0.006108
2663.51	0.00607
2661.58	0.00611
2659.65	0.006154
2657.72	0.006179
2655.8	0.00621
2653.87	0.006225
2651.94	0.006183
2650.01	0.006093
2648.08	0.006001
2646.15	0.00591
2644.22	0.005821
2642.3	0.005796
2640.37	0.005864
2638.44	0.005929
2636.51	0.005888
2634.58	0.00577
2632.65	0.005657
2630.72	0.005596
2628.79	0.005599
2626.87	0.005615
2624.94	0.005543
2623.01	0.005384
2621.08	0.00529
2619.15	0.005352
2617.22	0.005461
2615.29	0.005486
2613.37	0.005433
2611.44	0.005383
2609.51	0.005397
2607.58	0.005478
2605.65	0.005545
2603.72	0.005515
2601.79	0.005424
2599.86	0.005343
2597.94	0.005278
2596.01	0.005223
2594.08	0.005182
2592.15	0.005159
2590.22	0.005185
2588.29	0.005272
2586.36	0.005372
2584.43	0.005432
2582.51	0.00544
2580.58	0.005423
2578.65	0.005441
2576.72	0.005512
2574.79	0.005564
2572.86	0.005499
2570.93	0.005333
2569.01	0.005195
2567.08	0.005163
2565.15	0.005206
2563.22	0.00525
2561.29	0.005246
2559.36	0.005198
2557.43	0.00515
2555.5	0.005135
2553.58	0.00514
2551.65	0.00515
2549.72	0.005218
2547.79	0.005356
2545.86	0.005457
2543.93	0.005448
2542	0.005406
2540.08	0.005443
2538.15	0.00554
2536.22	0.005566
2534.29	0.005513
2532.36	0.005513
2530.43	0.005597
2528.5	0.005657
2526.57	0.00564
2524.65	0.005594
2522.72	0.005554
2520.79	0.005528
2518.86	0.005546
2516.93	0.005616
2515	0.005695
2513.07	0.005748
2511.14	0.005779
2509.22	0.005829
2507.29	0.005933
2505.36	0.006034
2503.43	0.006004
2501.5	0.00583
2499.57	0.005678
2497.64	0.005685
2495.72	0.005837
2493.79	0.006044
2491.86	0.006218
2489.93	0.006295
2488	0.006274
2486.07	0.00623
2484.14	0.006242
2482.21	0.006324
2480.29	0.006437
2478.36	0.006553
2476.43	0.006631
2474.5	0.006606
2472.57	0.006492
2470.64	0.006429
2468.71	0.006508
2466.79	0.006633
2464.86	0.006669
2462.93	0.006644
2461	0.00665
2459.07	0.006698
2457.14	0.00673
2455.21	0.006698
2453.28	0.006656
2451.36	0.006734
2449.43	0.00693
2447.5	0.007065
2445.57	0.007025
2443.64	0.006906
2441.71	0.006835
2439.78	0.006816
2437.85	0.006845
2435.93	0.006967
2434	0.007161
2432.07	0.007284
2430.14	0.007253
2428.21	0.007179
2426.28	0.007228
2424.35	0.007408
2422.43	0.007559
2420.5	0.007572
2418.57	0.007527
2416.64	0.007546
2414.71	0.007587
2412.78	0.007556
2410.85	0.007505
2408.92	0.007516
2407	0.007554
2405.07	0.00759
2403.14	0.007671
2401.21	0.007783
2399.28	0.007852
2397.35	0.007886
2395.42	0.007926
2393.5	0.008017
2391.57	0.008172
2389.64	0.008372
2387.71	0.008564
2385.78	0.008689
2383.85	0.008709
2381.92	0.008622
2379.99	0.008462
2378.07	0.008283
2376.14	0.008124
2374.21	0.008024
2372.28	0.008066
2370.35	0.008348
2368.42	0.008891
2366.49	0.009575
2364.56	0.010099
2362.64	0.010231
2360.71	0.009999
2358.78	0.009581
2356.85	0.009284
2354.92	0.009369
2352.99	0.009851
2351.06	0.010461
2349.14	0.010729
2347.21	0.010422
2345.28	0.009944
2343.35	0.00981
2341.42	0.010024
2339.49	0.010345
2337.56	0.010555
2335.63	0.010641
2333.71	0.010742
2331.78	0.010953
2329.85	0.01126
2327.92	0.011552
2325.99	0.011706
2324.06	0.011614
2322.13	0.011305
2320.21	0.010967
2318.28	0.010795
2316.35	0.010804
2314.42	0.010911
2312.49	0.011051
2310.56	0.011181
2308.63	0.011278
2306.7	0.011348
2304.78	0.011414
2302.85	0.011468
2300.92	0.011499
2298.99	0.011511
2297.06	0.011501
2295.13	0.011481
2293.2	0.01149
2291.28	0.011553
2289.35	0.011645
2287.42	0.011719
2285.49	0.011737
2283.56	0.011693
2281.63	0.011625
2279.7	0.011578
2277.77	0.011562
2275.85	0.011578
2273.92	0.011646
2271.99	0.011775
2270.06	0.011936
2268.13	0.012081
2266.2	0.012184
2264.27	0.012252
2262.34	0.012304
2260.42	0.012335
2258.49	0.012318
2256.56	0.012263
2254.63	0.012245
2252.7	0.012339
2250.77	0.012543
2248.84	0.012747
2246.92	0.012782
2244.99	0.012623
2243.06	0.012474
2241.13	0.012523
2239.2	0.012734
2237.27	0.012942
2235.34	0.013018
2233.41	0.012987
2231.49	0.012991
2229.56	0.013106
2227.63	0.013295
2225.7	0.013468
2223.77	0.013542
2221.84	0.013571
2219.91	0.013652
2217.99	0.013726
2216.06	0.013692
2214.13	0.013673
2212.2	0.013827
2210.27	0.014046
2208.34	0.014193
2206.41	0.01432
2204.48	0.014408
2202.56	0.014398
2200.63	0.014459
2198.7	0.014784
2196.77	0.015201
2194.84	0.0153
2192.91	0.014951
2190.98	0.014402
2189.05	0.013962
2187.13	0.013822
2185.2	0.013958
2183.27	0.014165
2181.34	0.014334
2179.41	0.014543
2177.48	0.014857
2175.55	0.015181
2173.63	0.015368
2171.7	0.01552
2169.77	0.015863
2167.84	0.016272
2165.91	0.016415
2163.98	0.016252
2162.05	0.015934
2160.12	0.015568
2158.2	0.015252
2156.27	0.015081
2154.34	0.015178
2152.41	0.015609
2150.48	0.01612
2148.55	0.016358
2146.62	0.016343
2144.7	0.016284
2142.77	0.016199
2140.84	0.016156
2138.91	0.016334
2136.98	0.016662
2135.05	0.016931
2133.12	0.017104
2131.19	0.017201
2129.27	0.017271
2127.34	0.017415
2125.41	0.017553
2123.48	0.017432
2121.55	0.017062
2119.62	0.016767
2117.69	0.016752
2115.76	0.016915
2113.84	0.01705
2111.91	0.017106
2109.98	0.017217
2108.05	0.017428
2106.12	0.017588
2104.19	0.017579
2102.26	0.017385
2100.34	0.017061
2098.41	0.016795
2096.48	0.016688
2094.55	0.016722
2092.62	0.01681
2090.69	0.016889
2088.76	0.016937
2086.83	0.016941
2084.91	0.016936
2082.98	0.016997
2081.05	0.017149
2079.12	0.01729
2077.19	0.017282
2075.26	0.017079
2073.33	0.016766
2071.41	0.016465
2069.48	0.016247
2067.55	0.016139
2065.62	0.016149
2063.69	0.016257
2061.76	0.016388
2059.83	0.016459
2057.9	0.016432
2055.98	0.016317
2054.05	0.016152
2052.12	0.015988
2050.19	0.015854
2048.26	0.015717
2046.33	0.015527
2044.4	0.015295
2042.47	0.015074
2040.55	0.014891
2038.62	0.01472
2036.69	0.01454
2034.76	0.014375
2032.83	0.014273
2030.9	0.014232
2028.97	0.014193
2027.05	0.014148
2025.12	0.014183
2023.19	0.014327
2021.26	0.014466
2019.33	0.01449
2017.4	0.014389
2015.47	0.014156
2013.54	0.013747
2011.62	0.013243
2009.69	0.012852
2007.76	0.012681
2005.83	0.012677
2003.9	0.012773
2001.97	0.01295
2000.04	0.013143
1998.12	0.013221
1996.19	0.013112
1994.26	0.012873
1992.33	0.012642
1990.4	0.012523
1988.47	0.012493
1986.54	0.012476
1984.61	0.012441
1982.69	0.01238
1980.76	0.012259
1978.83	0.012037
1976.9	0.011757
1974.97	0.011564
1973.04	0.011562
1971.11	0.011678
1969.19	0.011749
1967.26	0.011685
1965.33	0.011516
1963.4	0.011354
1961.47	0.011312
1959.54	0.011409
1957.61	0.011563
1955.68	0.011689
1953.76	0.011759
1951.83	0.011798
1949.9	0.011862
1947.97	0.011969
1946.04	0.012036
1944.11	0.011961
1942.18	0.011766
1940.25	0.011562
1938.33	0.011398
1936.4	0.011282
1934.47	0.01124
1932.54	0.011279
1930.61	0.011361
1928.68	0.011431
1926.75	0.011445
1924.83	0.011378
1922.9	0.011263
1920.97	0.011167
1919.04	0.011114
1917.11	0.011112
1915.18	0.01114
1913.25	0.011143
1911.32	0.011108
1909.4	0.011079
1907.47	0.011096
1905.54	0.011136
1903.61	0.01115
1901.68	0.011122
1899.75	0.011087
1897.82	0.011094
1895.9	0.011159
1893.97	0.011248
1892.04	0.011295
1890.11	0.011278
1888.18	0.011258
1886.25	0.011267
1884.32	0.011279
1882.39	0.011275
1880.47	0.011246
1878.54	0.011203
1876.61	0.011163
1874.68	0.011154
1872.75	0.011201
1870.82	0.011293
1868.89	0.011407
1866.96	0.011535
1865.04	0.011639
1863.11	0.011678
1861.18	0.011654
1859.25	0.011606
1857.32	0.011577
1855.39	0.01159
1853.46	0.011642
1851.54	0.011728
1849.61	0.011866
1847.68	0.012068
1845.75	0.012295
1843.82	0.012471
1841.89	0.012558
1839.96	0.012542
1838.03	0.012471
1836.11	0.012426
1834.18	0.012437
1832.25	0.012485
1830.32	0.012577
1828.39	0.012727
1826.46	0.012859
1824.53	0.012925
1822.61	0.012966
1820.68	0.01302
1818.75	0.013092
1816.82	0.013176
1814.89	0.013263
1812.96	0.013365
1811.03	0.013517
1809.1	0.013754
1807.18	0.014073
1805.25	0.014447
1803.32	0.014821
1801.39	0.015125
1799.46	0.015322
1797.53	0.015429
1795.6	0.015491
1793.67	0.015574
1791.75	0.015765
1789.82	0.016086
1787.89	0.016436
1785.96	0.016705
1784.03	0.016864
1782.1	0.016963
1780.17	0.017109
1778.25	0.017385
1776.32	0.017781
1774.39	0.018273
1772.46	0.018879
1770.53	0.019595
1768.6	0.020357
1766.67	0.021176
1764.74	0.022183
1762.82	0.023575
1760.89	0.025518
1758.96	0.028042
1757.03	0.031098
1755.1	0.034609
1753.17	0.038446
1751.24	0.042434
1749.32	0.046205
1747.39	0.04921
1745.46	0.051066
1743.53	0.051731
1741.6	0.051388
1739.67	0.050283
1737.74	0.048628
1735.81	0.046545
1733.89	0.044259
1731.96	0.042177
1730.03	0.040595
1728.1	0.039611
1726.17	0.039166
1724.24	0.039162
1722.31	0.039519
1720.38	0.040178
1718.46	0.041135
1716.53	0.042351
1714.6	0.043627
1712.67	0.044821
1710.74	0.046011
1708.81	0.047386
1706.88	0.049105
1704.96	0.051184
1703.03	0.053461
1701.1	0.055792
1699.17	0.058137
1697.24	0.060398
1695.31	0.062489
1693.38	0.064415
1691.45	0.066267
1689.53	0.068261
1687.6	0.070592
1685.67	0.073358
1683.74	0.076532
1681.81	0.07979
1679.88	0.082799
1677.95	0.0856
1676.03	0.088421
1674.1	0.091387
1672.17	0.094457
1670.24	0.09761
1668.31	0.100833
1666.38	0.103995
1664.45	0.107062
1662.52	0.110147
1660.6	0.113235
1658.67	0.116188
1656.74	0.119071
1654.81	0.122156
1652.88	0.125535
1650.95	0.128739
1649.02	0.131249
1647.1	0.133138
1645.17	0.134701
1643.24	0.135965
1641.31	0.136891
1639.38	0.137486
1637.45	0.137763
1635.52	0.137722
1633.59	0.137305
1631.67	0.136383
1629.74	0.134913
1627.81	0.132946
1625.88	0.130547
1623.95	0.127773
1622.02	0.124726
1620.09	0.121427
1618.16	0.117799
1616.24	0.113951
1614.31	0.110148
1612.38	0.106462
1610.45	0.102818
1608.52	0.099226
1606.59	0.095772
1604.66	0.092488
1602.74	0.089356
1600.81	0.086374
1598.88	0.083544
1596.95	0.080857
1595.02	0.078327
1593.09	0.075973
1591.16	0.07378
1589.23	0.071727
1587.31	0.06982
1585.38	0.068087
1583.45	0.06654
1581.52	0.065139
1579.59	0.063804
1577.66	0.062493
1575.73	0.061268
1573.81	0.060178
1571.88	0.059113
1569.95	0.058045
1568.02	0.057103
1566.09	0.05635
1564.16	0.05572
1562.23	0.055103
1560.3	0.05445
1558.38	0.053864
1556.45	0.053396
1554.52	0.052873
1552.59	0.052248
1550.66	0.051602
1548.73	0.051033
1546.8	0.05052
1544.87	0.049971
1542.95	0.049392
1541.02	0.04887
1539.09	0.048552
1537.16	0.048327
1535.23	0.047936
1533.3	0.047374
1531.37	0.046849
1529.45	0.046454
1527.52	0.046195
1525.59	0.04605
1523.66	0.045925
1521.73	0.045744
1519.8	0.045503
1517.87	0.045145
1515.94	0.044734
1514.02	0.044393
1512.09	0.044091
1510.16	0.043728
1508.23	0.043306
1506.3	0.043014
1504.37	0.042961
1502.44	0.042916
1500.52	0.04271
1498.59	0.042367
1496.66	0.042011
1494.73	0.041702
1492.8	0.041379
1490.87	0.041018
1488.94	0.040721
1487.01	0.040551
1485.09	0.040468
1483.16	0.040433
1481.23	0.040499
1479.3	0.040769
1477.37	0.041336
1475.44	0.042293
1473.51	0.043675
1471.58	0.04536
1469.66	0.047023
1467.73	0.048361
1465.8	0.049281
1463.87	0.04982
1461.94	0.049974
1460.01	0.049755
1458.08	0.049303
1456.16	0.048787
1454.23	0.048189
1452.3	0.047455
1450.37	0.046648
1448.44	0.045904
1446.51	0.045339
1444.58	0.044971
1442.65	0.044743
1440.73	0.044593
1438.8	0.044445
1436.87	0.044244
1434.94	0.043958
1433.01	0.043561
1431.08	0.043095
1429.15	0.042675
1427.23	0.042394
1425.3	0.042284
1423.37	0.042358
1421.44	0.042541
1419.51	0.042673
1417.58	0.042631
1415.65	0.042376
1413.72	0.041971
1411.8	0.041549
1409.87	0.041228
1407.94	0.041052
1406.01	0.041006
1404.08	0.041056
1402.15	0.041129
1400.22	0.041155
1398.29	0.041124
1396.37	0.041047
1394.44	0.040955
1392.51	0.040908
1390.58	0.040924
1388.65	0.04102
1386.72	0.041252
1384.79	0.041646
1382.87	0.042146
1380.94	0.042661
1379.01	0.043078
1377.08	0.043294
1375.15	0.0433
1373.22	0.043199
1371.29	0.043077
1369.36	0.042954
1367.44	0.042848
1365.51	0.042756
1363.58	0.042668
1361.65	0.042606
1359.72	0.042562
1357.79	0.042508
1355.86	0.042455
1353.94	0.042433
1352.01	0.042437
1350.08	0.042434
1348.15	0.042406
1346.22	0.042356
1344.29	0.042298
1342.36	0.042245
1340.43	0.042203
1338.51	0.04217
1336.58	0.04211
1334.65	0.041991
1332.72	0.041852
1330.79	0.041755
1328.86	0.041739
1326.93	0.041807
1325.01	0.041938
1323.08	0.042088
1321.15	0.042208
1319.22	0.042277
1317.29	0.042302
1315.36	0.042288
1313.43	0.042255
1311.5	0.042232
1309.58	0.042231
1307.65	0.042245
1305.72	0.042273
1303.79	0.042323
1301.86	0.042405
1299.93	0.042517
1298	0.04263
1296.07	0.042711
1294.15	0.042754
1292.22	0.042778
1290.29	0.04281
1288.36	0.042875
1286.43	0.042988
1284.5	0.043143
1282.57	0.043314
1280.65	0.043463
1278.72	0.043566
1276.79	0.043627
1274.86	0.043671
1272.93	0.043727
1271	0.04381
1269.07	0.043914
1267.14	0.044016
1265.22	0.044102
1263.29	0.044193
1261.36	0.044318
1259.43	0.044482
1257.5	0.044664
1255.57	0.044844
1253.64	0.045031
1251.72	0.045251
1249.79	0.045527
1247.86	0.04585
1245.93	0.046176
1244	0.046444
1242.07	0.046616
1240.14	0.046695
1238.21	0.046707
1236.29	0.046672
1234.36	0.046592
1232.43	0.046472
1230.5	0.046339
1228.57	0.046221
1226.64	0.046132
1224.71	0.046055
1222.78	0.045962
1220.86	0.045834
1218.93	0.045681
1217	0.045539
1215.07	0.045449
1213.14	0.04543
1211.21	0.045466
1209.28	0.045527
1207.36	0.045588
1205.43	0.045658
1203.5	0.045782
1201.57	0.046003
1199.64	0.046335
1197.71	0.046736
1195.78	0.047104
1193.85	0.047427
1191.93	0.047774
1190	0.0482
1188.07	0.048715
1186.14	0.049309
1184.21	0.049959
1182.28	0.050639
1180.35	0.051391
1178.43	0.052263
1176.5	0.053175
1174.57	0.053973
1172.64	0.05464
1170.71	0.055296
1168.78	0.055984
1166.85	0.05659
1164.92	0.056992
1163	0.057196
1161.07	0.057286
1159.14	0.057287
1157.21	0.057141
1155.28	0.056833
1153.35	0.056448
1151.42	0.056117
1149.49	0.055897
1147.57	0.055727
1145.64	0.055528
1143.71	0.05526
1141.78	0.054874
1139.85	0.054314
1137.92	0.053562
1135.99	0.052645
1134.07	0.051691
1132.14	0.050905
1130.21	0.050433
1128.28	0.050303
1126.35	0.05048
1124.42	0.050886
1122.49	0.05138
1120.56	0.051813
1118.64	0.052063
1116.71	0.052087
1114.78	0.051974
1112.85	0.051824
1110.92	0.05166
1108.99	0.051543
1107.06	0.051621
1105.14	0.051978
1103.21	0.052528
1101.28	0.053102
1099.35	0.053552
1097.42	0.053814
1095.49	0.053886
1093.56	0.053792
1091.63	0.053585
1089.71	0.053353
1087.78	0.053153
1085.85	0.05299
1083.92	0.052853
1081.99	0.052735
1080.06	0.052622
1078.13	0.052503
1076.2	0.052355
1074.28	0.052131
1072.35	0.05187
1070.42	0.051671
1068.49	0.051559
1066.56	0.051521
1064.63	0.051615
1062.7	0.051873
1060.78	0.052209
1058.85	0.052576
1056.92	0.053026
1054.99	0.053564
1053.06	0.054134
1051.13	0.054669
1049.2	0.05509
1047.27	0.055366
1045.35	0.055508
1043.42	0.055482
1041.49	0.055273
1039.56	0.05493
1037.63	0.054495
1035.7	0.053994
1033.77	0.053502
1031.85	0.053126
1029.92	0.052877
1027.99	0.052648
1026.06	0.052404
1024.13	0.052243
1022.2	0.052222
1020.27	0.052252
1018.34	0.052226
1016.42	0.052159
1014.49	0.052135
1012.56	0.052187
1010.63	0.052299
1008.7	0.052437
1006.77	0.052581
1004.84	0.052787
1002.91	0.053094
1000.99	0.05343
999.058	0.053712
997.129	0.053941
995.2	0.054139
993.272	0.054335
991.343	0.054571
989.414	0.054851
987.486	0.055184
985.557	0.055585
983.628	0.055992
981.699	0.056293
979.771	0.056499
977.842	0.05675
975.913	0.057094
973.985	0.057427
972.056	0.057679
970.127	0.057912
968.199	0.058221
966.27	0.058617
964.341	0.059056
962.413	0.059538
960.484	0.060044
958.555	0.060508
956.627	0.060944
954.698	0.061423
952.769	0.061933
950.841	0.06241
948.912	0.062867
946.983	0.063387
945.055	0.064014
943.126	0.064712
941.197	0.065403
939.268	0.066036
937.34	0.066661
935.411	0.067368
933.482	0.068155
931.554	0.068957
929.625	0.069746
927.696	0.070548
925.768	0.071392
923.839	0.072273
921.91	0.073208
919.982	0.074261
918.053	0.075437
916.124	0.076638
914.196	0.077784
912.267	0.078854
910.338	0.079853
908.41	0.08084
906.481	0.081943
904.552	0.083215
902.623	0.084525
900.695	0.085746
898.766	0.086924
896.837	0.088193
894.909	0.08957
892.98	0.09092
891.051	0.092157
889.123	0.093356
887.194	0.094634
885.265	0.096039
883.337	0.097504
881.408	0.098918
879.479	0.100291
877.551	0.101719
875.622	0.103225
873.693	0.104798
871.765	0.106457
869.836	0.108177
867.907	0.109868
865.979	0.111477
864.05	0.113025
862.121	0.114571
860.192	0.116183
858.264	0.117926
856.335	0.11979
854.406	0.121678
852.478	0.123518
850.549	0.125323
848.62	0.127113
846.692	0.12887
844.763	0.130611
842.834	0.132393
840.906	0.134225
838.977	0.136082
837.048	0.137974
835.12	0.139881
833.191	0.141735
831.262	0.143543
829.334	0.145427
827.405	0.147453
825.476	0.149526
823.548	0.151535
821.619	0.153449
819.69	0.155268
817.761	0.157028
815.833	0.15889
813.904	0.16094
811.975	0.163029
810.047	0.164992
808.118	0.166845
806.189	0.16868
804.261	0.170557
802.332	0.172543
800.403	0.174684
798.475	0.176848
796.546	0.178886
794.617	0.180913
792.689	0.1831
790.76	0.185343
788.831	0.187465
786.903	0.189482
784.974	0.191535
783.045	0.193737
781.116	0.196074
779.188	0.198371
777.259	0.20045
775.33	0.202367
773.402	0.204341
771.473	0.206521
769.544	0.208903
767.616	0.211364
765.687	0.213794
763.758	0.216163
761.83	0.218442
759.901	0.220611
757.972	0.222731
756.044	0.224892
754.115	0.227136
752.186	0.229454
750.258	0.231813
748.329	0.234209
746.4	0.23663
744.472	0.239015
742.543	0.241363
740.614	0.243754
738.685	0.246215
736.757	0.248779
734.828	0.251493
732.899	0.254289
730.971	0.257093
729.042	0.259919
727.113	0.262803
725.185	0.265718
723.256	0.268554
721.327	0.271244
719.399	0.27375
717.47	0.275991
715.541	0.277957
713.613	0.279788
711.684	0.281646
709.755	0.28362
707.827	0.285721
705.898	0.287911
703.969	0.290138
702.04	0.292368
700.112	0.29457
698.183	0.296705
696.254	0.298742
694.326	0.300672
692.397	0.302549
690.468	0.304474
688.54	0.306525
686.611	0.308703
684.682	0.310934
682.754	0.313108
680.825	0.315168
678.896	0.317149
676.968	0.319098
675.039	0.320962
673.11	0.322613
671.182	0.324017
669.253	0.325548
667.324	0.327847
665.396	0.330633
663.467	0.333107
661.538	0.335094
659.609	0.336847
657.681	0.338657
655.752	0.340668
653.823	0.342854
651.895	0.345084
649.966	0.347226
648.037	0.349234
646.109	0.351166
644.18	0.353115
642.251	0.35513
640.323	0.357207
638.394	0.359348
636.465	0.361534
634.537	0.36367
632.608	0.365635
630.679	0.367422
628.751	0.369175
626.822	0.371062
624.893	0.37308
622.965	0.375067
621.036	0.377067
619.107	0.379168
617.178	0.381123
615.25	0.382682
613.321	0.384174
611.392	0.386031
609.464	0.388057
607.535	0.389892
605.606	0.391598
603.678	0.393347
601.749	0.395226
599.82	0.39726

## Sheet: 10
3996.23	0.004097
3994.3	0.004253
3992.37	0.004413
3990.44	0.004557
3988.52	0.004658
3986.59	0.004701
3984.66	0.004701
3982.73	0.004675
3980.8	0.004628
3978.87	0.004574
3976.94	0.004544
3975.02	0.004553
3973.09	0.004574
3971.16	0.004588
3969.23	0.004612
3967.3	0.004652
3965.37	0.004674
3963.44	0.004665
3961.51	0.004659
3959.59	0.004686
3957.66	0.004746
3955.73	0.004833
3953.8	0.004939
3951.87	0.005056
3949.94	0.00519
3948.01	0.005309
3946.08	0.005328
3944.16	0.005226
3942.23	0.005099
3940.3	0.005047
3938.37	0.005082
3936.44	0.00518
3934.51	0.005292
3932.58	0.005365
3930.66	0.005367
3928.73	0.005301
3926.8	0.005227
3924.87	0.005255
3922.94	0.005444
3921.01	0.005685
3919.08	0.005832
3917.15	0.005813
3915.23	0.005648
3913.3	0.005427
3911.37	0.005261
3909.44	0.005224
3907.51	0.005337
3905.58	0.00562
3903.65	0.006053
3901.73	0.00643
3899.8	0.006537
3897.87	0.006406
3895.94	0.006172
3894.01	0.005922
3892.08	0.005755
3890.15	0.005756
3888.22	0.005863
3886.3	0.005971
3884.37	0.006044
3882.44	0.006053
3880.51	0.006019
3878.58	0.006003
3876.65	0.006012
3874.72	0.006106
3872.79	0.006354
3870.87	0.006688
3868.94	0.006964
3867.01	0.007034
3865.08	0.006867
3863.15	0.006633
3861.22	0.006515
3859.29	0.006569
3857.37	0.006756
3855.44	0.007008
3853.51	0.00724
3851.58	0.007369
3849.65	0.007305
3847.72	0.007118
3845.79	0.00698
3843.86	0.007038
3841.94	0.007293
3840.01	0.007591
3838.08	0.007779
3836.15	0.007764
3834.22	0.007539
3832.29	0.007213
3830.36	0.006939
3828.44	0.006818
3826.51	0.006895
3824.58	0.007138
3822.65	0.007432
3820.72	0.007664
3818.79	0.007698
3816.86	0.007473
3814.93	0.007194
3813.01	0.00705
3811.08	0.007066
3809.15	0.007214
3807.22	0.007466
3805.29	0.007726
3803.36	0.007856
3801.43	0.007866
3799.5	0.007836
3797.58	0.007706
3795.65	0.007461
3793.72	0.007175
3791.79	0.006934
3789.86	0.006809
3787.93	0.006803
3786	0.006872
3784.08	0.006968
3782.15	0.007028
3780.22	0.007027
3778.29	0.007027
3776.36	0.007057
3774.43	0.007093
3772.5	0.007153
3770.57	0.007297
3768.65	0.007536
3766.72	0.007754
3764.79	0.007866
3762.86	0.007903
3760.93	0.007969
3759	0.008208
3757.07	0.008659
3755.15	0.009214
3753.22	0.009806
3751.29	0.010473
3749.36	0.011197
3747.43	0.011766
3745.5	0.012098
3743.57	0.012271
3741.64	0.012321
3739.72	0.012285
3737.79	0.012243
3735.86	0.012278
3733.93	0.012414
3732	0.0126
3730.07	0.012783
3728.14	0.012901
3726.21	0.012932
3724.29	0.012856
3722.36	0.012653
3720.43	0.012379
3718.5	0.012162
3716.57	0.012133
3714.64	0.012354
3712.71	0.012814
3710.79	0.013432
3708.86	0.014032
3706.93	0.014427
3705	0.01462
3703.07	0.014771
3701.14	0.015044
3699.21	0.015458
3697.28	0.015943
3695.36	0.016491
3693.43	0.01713
3691.5	0.017879
3689.57	0.018727
3687.64	0.019582
3685.71	0.020331
3683.78	0.021001
3681.86	0.021721
3679.93	0.022634
3678	0.023833
3676.07	0.025298
3674.14	0.026815
3672.21	0.028064
3670.28	0.029044
3668.35	0.030004
3666.43	0.03102
3664.5	0.032091
3662.57	0.033281
3660.64	0.034664
3658.71	0.036243
3656.78	0.037959
3654.85	0.039715
3652.93	0.041434
3651	0.043179
3649.07	0.044983
3647.14	0.046573
3645.21	0.047771
3643.28	0.048725
3641.35	0.049697
3639.42	0.050858
3637.5	0.052246
3635.57	0.053816
3633.64	0.055494
3631.71	0.0572
3629.78	0.058888
3627.85	0.060523
3625.92	0.061951
3623.99	0.063086
3622.07	0.064078
3620.14	0.065175
3618.21	0.06648
3616.28	0.067851
3614.35	0.069151
3612.42	0.070402
3610.49	0.071638
3608.57	0.072852
3606.64	0.074054
3604.71	0.07522
3602.78	0.076328
3600.85	0.077419
3598.92	0.078544
3596.99	0.079713
3595.06	0.080919
3593.14	0.082161
3591.21	0.083423
3589.28	0.084692
3587.35	0.085956
3585.42	0.087158
3583.49	0.088257
3581.56	0.089308
3579.64	0.090385
3577.71	0.091509
3575.78	0.092683
3573.85	0.093936
3571.92	0.095302
3569.99	0.096815
3568.06	0.098489
3566.13	0.100211
3564.21	0.101765
3562.28	0.103073
3560.35	0.104254
3558.42	0.105457
3556.49	0.106739
3554.56	0.108097
3552.63	0.109531
3550.7	0.111037
3548.78	0.112569
3546.85	0.114078
3544.92	0.115542
3542.99	0.116974
3541.06	0.118405
3539.13	0.119864
3537.2	0.121378
3535.28	0.122965
3533.35	0.124603
3531.42	0.126268
3529.49	0.127963
3527.56	0.129661
3525.63	0.131294
3523.7	0.132828
3521.77	0.134292
3519.85	0.135702
3517.92	0.137075
3515.99	0.138439
3514.06	0.139821
3512.13	0.141273
3510.2	0.142848
3508.27	0.144538
3506.35	0.146254
3504.42	0.147904
3502.49	0.149446
3500.56	0.150861
3498.63	0.152206
3496.7	0.153622
3494.77	0.155178
3492.84	0.156802
3490.92	0.15841
3488.99	0.160009
3487.06	0.16165
3485.13	0.163321
3483.2	0.164963
3481.27	0.166575
3479.34	0.168195
3477.41	0.169835
3475.49	0.171474
3473.56	0.17306
3471.63	0.174545
3469.7	0.175967
3467.77	0.177447
3465.84	0.179072
3463.91	0.180825
3461.99	0.18263
3460.06	0.184425
3458.13	0.186174
3456.2	0.187859
3454.27	0.189474
3452.34	0.191038
3450.41	0.192591
3448.48	0.194187
3446.56	0.195866
3444.63	0.197575
3442.7	0.199182
3440.77	0.200608
3438.84	0.201898
3436.91	0.203192
3434.98	0.204615
3433.06	0.206195
3431.13	0.207888
3429.2	0.20966
3427.27	0.211513
3425.34	0.213414
3423.41	0.215254
3421.48	0.216924
3419.55	0.218384
3417.63	0.219652
3415.7	0.220778
3413.77	0.221828
3411.84	0.222859
3409.91	0.223919
3407.98	0.225027
3406.05	0.226163
3404.12	0.227272
3402.2	0.228324
3400.27	0.229358
3398.34	0.230437
3396.41	0.23158
3394.48	0.232767
3392.55	0.233974
3390.62	0.235155
3388.7	0.236253
3386.77	0.237242
3384.84	0.23812
3382.91	0.238868
3380.98	0.239489
3379.05	0.240018
3377.12	0.240491
3375.19	0.240903
3373.27	0.241236
3371.34	0.2415
3369.41	0.241765
3367.48	0.242118
3365.55	0.242586
3363.62	0.243094
3361.69	0.243539
3359.77	0.243863
3357.84	0.244049
3355.91	0.244105
3353.98	0.244073
3352.05	0.244023
3350.12	0.244017
3348.19	0.244074
3346.26	0.244146
3344.34	0.24417
3342.41	0.244141
3340.48	0.244115
3338.55	0.244148
3336.62	0.244244
3334.69	0.244345
3332.76	0.244373
3330.84	0.24428
3328.91	0.244071
3326.98	0.243788
3325.05	0.243487
3323.12	0.243209
3321.19	0.242964
3319.26	0.242742
3317.33	0.242514
3315.41	0.242261
3313.48	0.241978
3311.55	0.241679
3309.62	0.241387
3307.69	0.24114
3305.76	0.240955
3303.83	0.240818
3301.9	0.240691
3299.98	0.240548
3298.05	0.240382
3296.12	0.240205
3294.19	0.240025
3292.26	0.239849
3290.33	0.239702
3288.4	0.239612
3286.48	0.23957
3284.55	0.239513
3282.62	0.239368
3280.69	0.239105
3278.76	0.238734
3276.83	0.238294
3274.9	0.237844
3272.97	0.237436
3271.05	0.23709
3269.12	0.236797
3267.19	0.236536
3265.26	0.236274
3263.33	0.235974
3261.4	0.235638
3259.47	0.235302
3257.55	0.234988
3255.62	0.234703
3253.69	0.23441
3251.76	0.234029
3249.83	0.233518
3247.9	0.232939
3245.97	0.232373
3244.04	0.231811
3242.12	0.231172
3240.19	0.230426
3238.26	0.229618
3236.33	0.228806
3234.4	0.228012
3232.47	0.227222
3230.54	0.226402
3228.61	0.225522
3226.69	0.224577
3224.76	0.22358
3222.83	0.222533
3220.9	0.221424
3218.97	0.220254
3217.04	0.219051
3215.11	0.217849
3213.19	0.216656
3211.26	0.215427
3209.33	0.214089
3207.4	0.21262
3205.47	0.211059
3203.54	0.209476
3201.61	0.207922
3199.68	0.206401
3197.76	0.204855
3195.83	0.203204
3193.9	0.201433
3191.97	0.199599
3190.04	0.197774
3188.11	0.195988
3186.18	0.194217
3184.26	0.192408
3182.33	0.190533
3180.4	0.188613
3178.47	0.186685
3176.54	0.184768
3174.61	0.182857
3172.68	0.180936
3170.75	0.178972
3168.83	0.176926
3166.9	0.174786
3164.97	0.172592
3163.04	0.170392
3161.11	0.168205
3159.18	0.166025
3157.25	0.163858
3155.32	0.161723
3153.4	0.159633
3151.47	0.157575
3149.54	0.155546
3147.61	0.153537
3145.68	0.151516
3143.75	0.149456
3141.82	0.147373
3139.9	0.145305
3137.97	0.143267
3136.04	0.141235
3134.11	0.139186
3132.18	0.137132
3130.25	0.135109
3128.32	0.133131
3126.39	0.131183
3124.47	0.129233
3122.54	0.127269
3120.61	0.125293
3118.68	0.123317
3116.75	0.121367
3114.82	0.119485
3112.89	0.117682
3110.97	0.115928
3109.04	0.114185
3107.11	0.11244
3105.18	0.110694
3103.25	0.108948
3101.32	0.107207
3099.39	0.105478
3097.46	0.103753
3095.54	0.102018
3093.61	0.100277
3091.68	0.098555
3089.75	0.096898
3087.82	0.095354
3085.89	0.093922
3083.96	0.092553
3082.03	0.091175
3080.11	0.089742
3078.18	0.088251
3076.25	0.086731
3074.32	0.085225
3072.39	0.083761
3070.46	0.082348
3068.53	0.08098
3066.61	0.079645
3064.68	0.078338
3062.75	0.077046
3060.82	0.07573
3058.89	0.074362
3056.96	0.072984
3055.03	0.071675
3053.1	0.070461
3051.18	0.069305
3049.25	0.06816
3047.32	0.067017
3045.39	0.065884
3043.46	0.064753
3041.53	0.063604
3039.6	0.06245
3037.68	0.061343
3035.75	0.060321
3033.82	0.059357
3031.89	0.058402
3029.96	0.057454
3028.03	0.056558
3026.1	0.055746
3024.17	0.055003
3022.25	0.05428
3020.32	0.053542
3018.39	0.052813
3016.46	0.052167
3014.53	0.051642
3012.6	0.051178
3010.67	0.050681
3008.74	0.050092
3006.82	0.049398
3004.89	0.048606
3002.96	0.047734
3001.03	0.046826
2999.1	0.04592
2997.17	0.045005
2995.24	0.04401
2993.32	0.043011
2991.39	0.042144
2989.46	0.041453
2987.53	0.040899
2985.6	0.040404
2983.67	0.039914
2981.74	0.039472
2979.81	0.039138
2977.89	0.038893
2975.96	0.038695
2974.03	0.038542
2972.1	0.038446
2970.17	0.038444
2968.24	0.038608
2966.31	0.038977
2964.39	0.039497
2962.46	0.040047
2960.53	0.040511
2958.6	0.040815
2956.67	0.040918
2954.74	0.040841
2952.81	0.040651
2950.88	0.040406
2948.96	0.04019
2947.03	0.040174
2945.1	0.040496
2943.17	0.041173
2941.24	0.04219
2939.31	0.043544
2937.38	0.045233
2935.46	0.047232
2933.53	0.049427
2931.6	0.051586
2929.67	0.053482
2927.74	0.055049
2925.81	0.056288
2923.88	0.057102
2921.95	0.05735
2920.03	0.056919
2918.1	0.055617
2916.17	0.053266
2914.24	0.050065
2912.31	0.046625
2910.38	0.043491
2908.45	0.040856
2906.52	0.038706
2904.6	0.036933
2902.67	0.035382
2900.74	0.033979
2898.81	0.032731
2896.88	0.031583
2894.95	0.030455
2893.02	0.029349
2891.1	0.028306
2889.17	0.027353
2887.24	0.026506
2885.31	0.025733
2883.38	0.025022
2881.45	0.024484
2879.52	0.024261
2877.59	0.024383
2875.67	0.024709
2873.74	0.025003
2871.81	0.025107
2869.88	0.025068
2867.95	0.025106
2866.02	0.025513
2864.09	0.026493
2862.17	0.028108
2860.24	0.030239
2858.31	0.032565
2856.38	0.034693
2854.45	0.0363
2852.52	0.037043
2850.59	0.036487
2848.66	0.034376
2846.74	0.031018
2844.81	0.027258
2842.88	0.023954
2840.95	0.021492
2839.02	0.019756
2837.09	0.018457
2835.16	0.017412
2833.23	0.016558
2831.31	0.015855
2829.38	0.015252
2827.45	0.014741
2825.52	0.014355
2823.59	0.014066
2821.66	0.013786
2819.73	0.013453
2817.81	0.01306
2815.88	0.012663
2813.95	0.012356
2812.02	0.01214
2810.09	0.011912
2808.16	0.011647
2806.23	0.011426
2804.3	0.011281
2802.38	0.011167
2800.45	0.011024
2798.52	0.010831
2796.59	0.010646
2794.66	0.01055
2792.73	0.010516
2790.8	0.010431
2788.88	0.01026
2786.95	0.010078
2785.02	0.009928
2783.09	0.009788
2781.16	0.009634
2779.23	0.009477
2777.3	0.009362
2775.37	0.009298
2773.45	0.009223
2771.52	0.009083
2769.59	0.008924
2767.66	0.008829
2765.73	0.008787
2763.8	0.008721
2761.87	0.008617
2759.94	0.008521
2758.02	0.008458
2756.09	0.008417
2754.16	0.008391
2752.23	0.00839
2750.3	0.008403
2748.37	0.008371
2746.44	0.008244
2744.52	0.008044
2742.59	0.007843
2740.66	0.007699
2738.73	0.00765
2736.8	0.007693
2734.87	0.007742
2732.94	0.007718
2731.01	0.007649
2729.09	0.007612
2727.16	0.007589
2725.23	0.007505
2723.3	0.007367
2721.37	0.007246
2719.44	0.007171
2717.51	0.007125
2715.59	0.007093
2713.66	0.007069
2711.73	0.007041
2709.8	0.006992
2707.87	0.00693
2705.94	0.006884
2704.01	0.006863
2702.08	0.006856
2700.16	0.006847
2698.23	0.006826
2696.3	0.006784
2694.37	0.006733
2692.44	0.006689
2690.51	0.006657
2688.58	0.006651
2686.65	0.006693
2684.73	0.006758
2682.8	0.00679
2680.87	0.006771
2678.94	0.006708
2677.01	0.006616
2675.08	0.00652
2673.15	0.00645
2671.23	0.006417
2669.3	0.00643
2667.37	0.006467
2665.44	0.006476
2663.51	0.006434
2661.58	0.006369
2659.65	0.006301
2657.72	0.006256
2655.8	0.006257
2653.87	0.006286
2651.94	0.006293
2650.01	0.006255
2648.08	0.006192
2646.15	0.006114
2644.22	0.006015
2642.3	0.005917
2640.37	0.005867
2638.44	0.005852
2636.51	0.005803
2634.58	0.005717
2632.65	0.005648
2630.72	0.005624
2628.79	0.005648
2626.87	0.005674
2624.94	0.005614
2623.01	0.005443
2621.08	0.005288
2619.15	0.005298
2617.22	0.005431
2615.29	0.005514
2613.37	0.005479
2611.44	0.005383
2609.51	0.005312
2607.58	0.005317
2605.65	0.005328
2603.72	0.005258
2601.79	0.005135
2599.86	0.005025
2597.94	0.004957
2596.01	0.004967
2594.08	0.005057
2592.15	0.005199
2590.22	0.005378
2588.29	0.005531
2586.36	0.005564
2584.43	0.005492
2582.51	0.005401
2580.58	0.005321
2578.65	0.005239
2576.72	0.005147
2574.79	0.005071
2572.86	0.005088
2570.93	0.005235
2569.01	0.005416
2567.08	0.005499
2565.15	0.005458
2563.22	0.005362
2561.29	0.005259
2559.36	0.005143
2557.43	0.005053
2555.5	0.005072
2553.58	0.005179
2551.65	0.005254
2549.72	0.005249
2547.79	0.005196
2545.86	0.005125
2543.93	0.005086
2542	0.005101
2540.08	0.005154
2538.15	0.005251
2536.22	0.005374
2534.29	0.005469
2532.36	0.005529
2530.43	0.005573
2528.5	0.005606
2526.57	0.005625
2524.65	0.005599
2522.72	0.005528
2520.79	0.005499
2518.86	0.00558
2516.93	0.005713
2515	0.005842
2513.07	0.005968
2511.14	0.006032
2509.22	0.006019
2507.29	0.006034
2505.36	0.00608
2503.43	0.006022
2501.5	0.005837
2499.57	0.005697
2497.64	0.005742
2495.72	0.005907
2493.79	0.00604
2491.86	0.006076
2489.93	0.006044
2488	0.006013
2486.07	0.006021
2484.14	0.006072
2482.21	0.00616
2480.29	0.006254
2478.36	0.006335
2476.43	0.006397
2474.5	0.006379
2472.57	0.006269
2470.64	0.006195
2468.71	0.006224
2466.79	0.006277
2464.86	0.006335
2462.93	0.006452
2461	0.006584
2459.07	0.006629
2457.14	0.006584
2455.21	0.006553
2453.28	0.006612
2451.36	0.00674
2449.43	0.00687
2447.5	0.006942
2445.57	0.006903
2443.64	0.006764
2441.71	0.006632
2439.78	0.006589
2437.85	0.006649
2435.93	0.006796
2434	0.006962
2432.07	0.007057
2430.14	0.007083
2428.21	0.007103
2426.28	0.007149
2424.35	0.007201
2422.43	0.007217
2420.5	0.007187
2418.57	0.007183
2416.64	0.00727
2414.71	0.007413
2412.78	0.00752
2410.85	0.007588
2408.92	0.007655
2407	0.007684
2405.07	0.007624
2403.14	0.007529
2401.21	0.007509
2399.28	0.007577
2397.35	0.007691
2395.42	0.007821
2393.5	0.007971
2391.57	0.008151
2389.64	0.008352
2387.71	0.008534
2385.78	0.008652
2383.85	0.008682
2381.92	0.008629
2379.99	0.008517
2378.07	0.008377
2376.14	0.00823
2374.21	0.008128
2372.28	0.008164
2370.35	0.008378
2368.42	0.008727
2366.49	0.009142
2364.56	0.00948
2362.64	0.009623
2360.71	0.009558
2358.78	0.009326
2356.85	0.009135
2354.92	0.009236
2352.99	0.009701
2351.06	0.010342
2349.14	0.010725
2347.21	0.01058
2345.28	0.010226
2343.35	0.010094
2341.42	0.010204
2339.49	0.01043
2337.56	0.010627
2335.63	0.010754
2333.71	0.01089
2331.78	0.011086
2329.85	0.011294
2327.92	0.011408
2325.99	0.011375
2324.06	0.011184
2322.13	0.010917
2320.21	0.010736
2318.28	0.010753
2316.35	0.010903
2314.42	0.011073
2312.49	0.01121
2310.56	0.011285
2308.63	0.011281
2306.7	0.011227
2304.78	0.011199
2302.85	0.011246
2300.92	0.011355
2298.99	0.011466
2297.06	0.011508
2295.13	0.011476
2293.2	0.011432
2291.28	0.011425
2289.35	0.011449
2287.42	0.011485
2285.49	0.011521
2283.56	0.011538
2281.63	0.011518
2279.7	0.011463
2277.77	0.011385
2275.85	0.011294
2273.92	0.011228
2271.99	0.011253
2270.06	0.011403
2268.13	0.011624
2266.2	0.011815
2264.27	0.011924
2262.34	0.011959
2260.42	0.01194
2258.49	0.011891
2256.56	0.011871
2254.63	0.01197
2252.7	0.012228
2250.77	0.012569
2248.84	0.012814
2246.92	0.01279
2244.99	0.012621
2243.06	0.012598
2241.13	0.01289
2239.2	0.013316
2237.27	0.013447
2235.34	0.013119
2233.41	0.012682
2231.49	0.012493
2229.56	0.012481
2227.63	0.012503
2225.7	0.012652
2223.77	0.012965
2221.84	0.01334
2219.91	0.013694
2217.99	0.013866
2216.06	0.013698
2214.13	0.01335
2212.2	0.013178
2210.27	0.013299
2208.34	0.013526
2206.41	0.01366
2204.48	0.013706
2202.56	0.013885
2200.63	0.014392
2198.7	0.015038
2196.77	0.015363
2194.84	0.015182
2192.91	0.014704
2190.98	0.01421
2189.05	0.013889
2187.13	0.01386
2185.2	0.014084
2183.27	0.014319
2181.34	0.014389
2179.41	0.014419
2177.48	0.014556
2175.55	0.014638
2173.63	0.014513
2171.7	0.014406
2169.77	0.014647
2167.84	0.015181
2165.91	0.015701
2163.98	0.016076
2162.05	0.016232
2160.12	0.016013
2158.2	0.015531
2156.27	0.015155
2154.34	0.015097
2152.41	0.01529
2150.48	0.01554
2148.55	0.015721
2146.62	0.015848
2144.7	0.015949
2142.77	0.016004
2140.84	0.016062
2138.91	0.016178
2136.98	0.016311
2135.05	0.016408
2133.12	0.01646
2131.19	0.016427
2129.27	0.016335
2127.34	0.016353
2125.41	0.016542
2123.48	0.016716
2121.55	0.01672
2119.62	0.016623
2117.69	0.016578
2115.76	0.016604
2113.84	0.016551
2111.91	0.016382
2109.98	0.016344
2108.05	0.016577
2106.12	0.016909
2104.19	0.017116
2102.26	0.017091
2100.34	0.016865
2098.41	0.016604
2096.48	0.016432
2094.55	0.016383
2092.62	0.016397
2090.69	0.016383
2088.76	0.016295
2086.83	0.016139
2084.91	0.015976
2082.98	0.015884
2081.05	0.01589
2079.12	0.015924
2077.19	0.015903
2075.26	0.015823
2073.33	0.015734
2071.41	0.015657
2069.48	0.015575
2067.55	0.015493
2065.62	0.015459
2063.69	0.015516
2061.76	0.015626
2059.83	0.015713
2057.9	0.015749
2055.98	0.015727
2054.05	0.015615
2052.12	0.015385
2050.19	0.015099
2048.26	0.014853
2046.33	0.014665
2044.4	0.014474
2042.47	0.014257
2040.55	0.014062
2038.62	0.013928
2036.69	0.013842
2034.76	0.013767
2032.83	0.013689
2030.9	0.013614
2028.97	0.013558
2027.05	0.013555
2025.12	0.01363
2023.19	0.013747
2021.26	0.013815
2019.33	0.013755
2017.4	0.013553
2015.47	0.013246
2013.54	0.012897
2011.62	0.01262
2009.69	0.012541
2007.76	0.012669
2005.83	0.012878
2003.9	0.013041
2001.97	0.013095
2000.04	0.013028
1998.12	0.01285
1996.19	0.012586
1994.26	0.012273
1992.33	0.012013
1990.4	0.011925
1988.47	0.012011
1986.54	0.012157
1984.61	0.012253
1982.69	0.012258
1980.76	0.012149
1978.83	0.011885
1976.9	0.011466
1974.97	0.011031
1973.04	0.010787
1971.11	0.010803
1969.19	0.010978
1967.26	0.011193
1965.33	0.011357
1963.4	0.011393
1961.47	0.011318
1959.54	0.011249
1957.61	0.011272
1955.68	0.011384
1953.76	0.011534
1951.83	0.011651
1949.9	0.011665
1947.97	0.011563
1946.04	0.011386
1944.11	0.011206
1942.18	0.011099
1940.25	0.01108
1938.33	0.011064
1936.4	0.011003
1934.47	0.010949
1932.54	0.01094
1930.61	0.010935
1928.68	0.010866
1926.75	0.010736
1924.83	0.010627
1922.9	0.01064
1920.97	0.010779
1919.04	0.010903
1917.11	0.010894
1915.18	0.010764
1913.25	0.0106
1911.32	0.010511
1909.4	0.010555
1907.47	0.010709
1905.54	0.010869
1903.61	0.010944
1901.68	0.010917
1899.75	0.010841
1897.82	0.010788
1895.9	0.010801
1893.97	0.010866
1892.04	0.010928
1890.11	0.010973
1888.18	0.011039
1886.25	0.011111
1884.32	0.011144
1882.39	0.011132
1880.47	0.011101
1878.54	0.011087
1876.61	0.011123
1874.68	0.01121
1872.75	0.011305
1870.82	0.011336
1868.89	0.011289
1866.96	0.011224
1865.04	0.011158
1863.11	0.011075
1861.18	0.010985
1859.25	0.010928
1857.32	0.010937
1855.39	0.011024
1853.46	0.011177
1851.54	0.011364
1849.61	0.011552
1847.68	0.011726
1845.75	0.011877
1843.82	0.011998
1841.89	0.012084
1839.96	0.012107
1838.03	0.012084
1836.11	0.012085
1834.18	0.012148
1832.25	0.012255
1830.32	0.012398
1828.39	0.012564
1826.46	0.012664
1824.53	0.012672
1822.61	0.012664
1820.68	0.0127
1818.75	0.012778
1816.82	0.012868
1814.89	0.012945
1812.96	0.013018
1811.03	0.013135
1809.1	0.013345
1807.18	0.01365
1805.25	0.014022
1803.32	0.014397
1801.39	0.014704
1799.46	0.014918
1797.53	0.015058
1795.6	0.015161
1793.67	0.015271
1791.75	0.015452
1789.82	0.015735
1787.89	0.016043
1785.96	0.016287
1784.03	0.016447
1782.1	0.016565
1780.17	0.016738
1778.25	0.017038
1776.32	0.017441
1774.39	0.017924
1772.46	0.018519
1770.53	0.01923
1768.6	0.019975
1766.67	0.020751
1764.74	0.021693
1762.82	0.02302
1760.89	0.024918
1758.96	0.027411
1757.03	0.030422
1755.1	0.033845
1753.17	0.037539
1751.24	0.041333
1749.32	0.044896
1747.39	0.047738
1745.46	0.049523
1743.53	0.050213
1741.6	0.049958
1739.67	0.048957
1737.74	0.047394
1735.81	0.045397
1733.89	0.043191
1731.96	0.041163
1730.03	0.039589
1728.1	0.038583
1726.17	0.038112
1724.24	0.038082
1722.31	0.038403
1720.38	0.039019
1718.46	0.039935
1716.53	0.041143
1714.6	0.042463
1712.67	0.043735
1710.74	0.045005
1708.81	0.046445
1706.88	0.048216
1704.96	0.050343
1703.03	0.052656
1701.1	0.054975
1699.17	0.057235
1697.24	0.059362
1695.31	0.061324
1693.38	0.063159
1691.45	0.064978
1689.53	0.067005
1687.6	0.069413
1685.67	0.072252
1683.74	0.075455
1681.81	0.078705
1679.88	0.081697
1677.95	0.084488
1676.03	0.0873
1674.1	0.090244
1672.17	0.093259
1670.24	0.096318
1668.31	0.099437
1666.38	0.102513
1664.45	0.105528
1662.52	0.1086
1660.6	0.111702
1658.67	0.114672
1656.74	0.117548
1654.81	0.120592
1652.88	0.123904
1650.95	0.127042
1649.02	0.129499
1647.1	0.131352
1645.17	0.132884
1643.24	0.134093
1641.31	0.134907
1639.38	0.135318
1637.45	0.135371
1635.52	0.135149
1633.59	0.134657
1631.67	0.133741
1629.74	0.132309
1627.81	0.130387
1625.88	0.128046
1623.95	0.125343
1622.02	0.122391
1620.09	0.119217
1618.16	0.115731
1616.24	0.112021
1614.31	0.10834
1612.38	0.104761
1610.45	0.101227
1608.52	0.097756
1606.59	0.094432
1604.66	0.091283
1602.74	0.088287
1600.81	0.085436
1598.88	0.082731
1596.95	0.080167
1595.02	0.077751
1593.09	0.075488
1591.16	0.073359
1589.23	0.071347
1587.31	0.069464
1585.38	0.067743
1583.45	0.066205
1581.52	0.064818
1579.59	0.063489
1577.66	0.06216
1575.73	0.0609
1573.81	0.059789
1571.88	0.058733
1569.95	0.057697
1568.02	0.056803
1566.09	0.056093
1564.16	0.055484
1562.23	0.054853
1560.3	0.054151
1558.38	0.053507
1556.45	0.053008
1554.52	0.052497
1552.59	0.051909
1550.66	0.051295
1548.73	0.050746
1546.8	0.05024
1544.87	0.04968
1542.95	0.049051
1541.02	0.048433
1539.09	0.048007
1537.16	0.047723
1535.23	0.047353
1533.3	0.046891
1531.37	0.046506
1529.45	0.046228
1527.52	0.046031
1525.59	0.045892
1523.66	0.045724
1521.73	0.045457
1519.8	0.045111
1517.87	0.044665
1515.94	0.044194
1514.02	0.04379
1512.09	0.043387
1510.16	0.042886
1508.23	0.042349
1506.3	0.042042
1504.37	0.042081
1502.44	0.042169
1500.52	0.042081
1498.59	0.04181
1496.66	0.041473
1494.73	0.041143
1492.8	0.040787
1490.87	0.040401
1488.94	0.0401
1487.01	0.039952
1485.09	0.03991
1483.16	0.039927
1481.23	0.040056
1479.3	0.040406
1477.37	0.041062
1475.44	0.042098
1473.51	0.043548
1471.58	0.045311
1469.66	0.047074
1467.73	0.048519
1465.8	0.049538
1463.87	0.050163
1461.94	0.050381
1460.01	0.050196
1458.08	0.049752
1456.16	0.049231
1454.23	0.048621
1452.3	0.047874
1450.37	0.04706
1448.44	0.046323
1446.51	0.045792
1444.58	0.045491
1442.65	0.045344
1440.73	0.045259
1438.8	0.045142
1436.87	0.044941
1434.94	0.044645
1433.01	0.044243
1431.08	0.043792
1429.15	0.043426
1427.23	0.043239
1425.3	0.043252
1423.37	0.043454
1421.44	0.043744
1419.51	0.043948
1417.58	0.043949
1415.65	0.043705
1413.72	0.043268
1411.8	0.042775
1409.87	0.042364
1407.94	0.042098
1406.01	0.041977
1404.08	0.04198
1402.15	0.042039
1400.22	0.04207
1398.29	0.042044
1396.37	0.041961
1394.44	0.041852
1392.51	0.041794
1390.58	0.04182
1388.65	0.041952
1386.72	0.042238
1384.79	0.042691
1382.87	0.043245
1380.94	0.043802
1379.01	0.04424
1377.08	0.044448
1375.15	0.044419
1373.22	0.044266
1371.29	0.044094
1369.36	0.043937
1367.44	0.043818
1365.51	0.043724
1363.58	0.043634
1361.65	0.043568
1359.72	0.043515
1357.79	0.043448
1355.86	0.043378
1353.94	0.043331
1352.01	0.043298
1350.08	0.043245
1348.15	0.04317
1346.22	0.043086
1344.29	0.043005
1342.36	0.042921
1340.43	0.042831
1338.51	0.042734
1336.58	0.042615
1334.65	0.042468
1332.72	0.042345
1330.79	0.042302
1328.86	0.042346
1326.93	0.042454
1325.01	0.0426
1323.08	0.042751
1321.15	0.04288
1319.22	0.042976
1317.29	0.043036
1315.36	0.043054
1313.43	0.043045
1311.5	0.043036
1309.58	0.043017
1307.65	0.042967
1305.72	0.042898
1303.79	0.042845
1301.86	0.042839
1299.93	0.042879
1298	0.042933
1296.07	0.042972
1294.15	0.042996
1292.22	0.043025
1290.29	0.043086
1288.36	0.043195
1286.43	0.043361
1284.5	0.043567
1282.57	0.043783
1280.65	0.04397
1278.72	0.044096
1276.79	0.044162
1274.86	0.044205
1272.93	0.044265
1271	0.044359
1269.07	0.04448
1267.14	0.04461
1265.22	0.04474
1263.29	0.044877
1261.36	0.045041
1259.43	0.045244
1257.5	0.04547
1255.57	0.045696
1253.64	0.04593
1251.72	0.0462
1249.79	0.046521
1247.86	0.046871
1245.93	0.047191
1244	0.047419
1242.07	0.047527
1240.14	0.047527
1238.21	0.047448
1236.29	0.047316
1234.36	0.047152
1232.43	0.04698
1230.5	0.046827
1228.57	0.046706
1226.64	0.046606
1224.71	0.046499
1222.78	0.046362
1220.86	0.046193
1218.93	0.046012
1217	0.04586
1215.07	0.045772
1213.14	0.045756
1211.21	0.045792
1209.28	0.045841
1207.36	0.045869
1205.43	0.045884
1203.5	0.04594
1201.57	0.046105
1199.64	0.046419
1197.71	0.046868
1195.78	0.047334
1193.85	0.047741
1191.93	0.04816
1190	0.048694
1188.07	0.049342
1186.14	0.050042
1184.21	0.050784
1182.28	0.051623
1180.35	0.052636
1178.43	0.053815
1176.5	0.055021
1174.57	0.056094
1172.64	0.057003
1170.71	0.057831
1168.78	0.058647
1166.85	0.059445
1164.92	0.060147
1163	0.060629
1161.07	0.060849
1159.14	0.060871
1157.21	0.060757
1155.28	0.060534
1153.35	0.060241
1151.42	0.059945
1149.49	0.059682
1147.57	0.059445
1145.64	0.059231
1143.71	0.059007
1141.78	0.058642
1139.85	0.05803
1137.92	0.057186
1135.99	0.056204
1134.07	0.055262
1132.14	0.054578
1130.21	0.05425
1128.28	0.054263
1126.35	0.054588
1124.42	0.055169
1122.49	0.055887
1120.56	0.056554
1118.64	0.056991
1116.71	0.057141
1114.78	0.057089
1112.85	0.056972
1110.92	0.056923
1108.99	0.057071
1107.06	0.05751
1105.14	0.058242
1103.21	0.059168
1101.28	0.060073
1099.35	0.060743
1097.42	0.061157
1095.49	0.06139
1093.56	0.061433
1091.63	0.061272
1089.71	0.060978
1087.78	0.060666
1085.85	0.060462
1083.92	0.060453
1081.99	0.060606
1080.06	0.060776
1078.13	0.060823
1076.2	0.060698
1074.28	0.060426
1072.35	0.060085
1070.42	0.059792
1068.49	0.059664
1066.56	0.059751
1064.63	0.060019
1062.7	0.060427
1060.78	0.060995
1058.85	0.061779
1056.92	0.062793
1054.99	0.063998
1053.06	0.065334
1051.13	0.066719
1049.2	0.068008
1047.27	0.069029
1045.35	0.069594
1043.42	0.069542
1041.49	0.068879
1039.56	0.067751
1037.63	0.066335
1035.7	0.064826
1033.77	0.063414
1031.85	0.062217
1029.92	0.061256
1027.99	0.060479
1026.06	0.05982
1024.13	0.059242
1022.2	0.058767
1020.27	0.058391
1018.34	0.058014
1016.42	0.057584
1014.49	0.05719
1012.56	0.056919
1010.63	0.056768
1008.7	0.056688
1006.77	0.056642
1004.84	0.056683
1002.91	0.056877
1000.99	0.057166
999.058	0.057454
997.129	0.057724
995.2	0.057988
993.272	0.058209
991.343	0.058362
989.414	0.05848
987.486	0.058634
985.557	0.058872
983.628	0.059158
981.699	0.05937
979.771	0.059425
977.842	0.059374
975.913	0.059299
973.985	0.059242
972.056	0.059266
970.127	0.059404
968.199	0.059595
966.27	0.05978
964.341	0.059993
962.413	0.060301
960.484	0.060712
958.555	0.06113
956.627	0.06149
954.698	0.061862
952.769	0.062289
950.841	0.062681
948.912	0.063003
946.983	0.063364
945.055	0.063825
943.126	0.064314
941.197	0.064761
939.268	0.065184
937.34	0.065643
935.411	0.066173
933.482	0.066802
931.554	0.067556
929.625	0.068418
927.696	0.069298
925.768	0.070121
923.839	0.070941
921.91	0.071864
919.982	0.072909
918.053	0.074036
916.124	0.075216
914.196	0.076366
912.267	0.077404
910.338	0.078367
908.41	0.079358
906.481	0.080451
904.552	0.08169
902.623	0.083062
900.695	0.084465
898.766	0.085799
896.837	0.087035
894.909	0.088201
892.98	0.089345
891.051	0.090485
889.123	0.091592
887.194	0.092687
885.265	0.093883
883.337	0.095205
881.408	0.096539
879.479	0.097863
877.551	0.099259
875.622	0.100739
873.693	0.102277
871.765	0.103877
869.836	0.1055
867.907	0.107098
865.979	0.10869
864.05	0.110332
862.121	0.11202
860.192	0.113661
858.264	0.115223
856.335	0.116817
854.406	0.118538
852.478	0.12032
850.549	0.122059
848.62	0.123765
846.692	0.125535
844.763	0.127401
842.834	0.129284
840.906	0.131081
838.977	0.132794
837.048	0.1345
835.12	0.136209
833.191	0.13786
831.262	0.139503
829.334	0.141331
827.405	0.143399
825.476	0.1455
823.548	0.147442
821.619	0.149255
819.69	0.15104
817.761	0.152851
815.833	0.154712
813.904	0.156583
811.975	0.158408
810.047	0.160154
808.118	0.161791
806.189	0.163417
804.261	0.16521
802.332	0.167159
800.403	0.169127
798.475	0.171071
796.546	0.17299
794.617	0.174926
792.689	0.176979
790.76	0.179126
788.831	0.181207
786.903	0.183127
784.974	0.184959
783.045	0.186911
781.116	0.189115
779.188	0.191417
777.259	0.193575
775.33	0.195573
773.402	0.197521
771.473	0.199459
769.544	0.201435
767.616	0.203537
765.687	0.205777
763.758	0.20808
761.83	0.210351
759.901	0.212518
757.972	0.21456
756.044	0.216547
754.115	0.218605
752.186	0.220776
750.258	0.223007
748.329	0.225292
746.4	0.227645
744.472	0.230037
742.543	0.232419
740.614	0.23478
738.685	0.23718
736.757	0.239703
734.828	0.242406
732.899	0.245253
730.971	0.248092
729.042	0.250797
727.113	0.253435
725.185	0.256142
723.256	0.258851
721.327	0.261404
719.399	0.263695
717.47	0.265643
715.541	0.267254
713.613	0.268702
711.684	0.270189
709.755	0.271833
707.827	0.273636
705.898	0.275513
703.969	0.277385
702.04	0.279242
700.112	0.2811
698.183	0.28297
696.254	0.284866
694.326	0.28679
692.397	0.288696
690.468	0.290519
688.54	0.292231
686.611	0.293867
684.682	0.295509
682.754	0.29723
680.825	0.299042
678.896	0.300899
676.968	0.3027
675.039	0.304306
673.11	0.305598
671.182	0.30661
669.253	0.30782
667.324	0.309961
665.396	0.312733
663.467	0.315218
661.538	0.317149
659.609	0.318731
657.681	0.320235
655.752	0.321812
653.823	0.323478
651.895	0.325181
649.966	0.326886
648.037	0.328594
646.109	0.330302
644.18	0.332025
642.251	0.333833
640.323	0.335776
638.394	0.337802
636.465	0.33978
634.537	0.341611
632.608	0.343298
630.679	0.34492
628.751	0.346528
626.822	0.348071
624.893	0.349492
622.965	0.350996
621.036	0.352862
619.107	0.354935
617.178	0.356682
615.25	0.357836
613.321	0.358674
611.392	0.359626
609.464	0.36092
607.535	0.36253
605.606	0.364229
603.678	0.365867
601.749	0.367605
599.82	0.369547

## Sheet: 7.5
3996.23	0.001774
3994.3	0.001848
3992.37	0.001934
3990.44	0.002019
3988.52	0.002078
3986.59	0.002112
3984.66	0.002149
3982.73	0.0022
3980.8	0.002229
3978.87	0.002197
3976.94	0.002113
3975.02	0.002027
3973.09	0.001963
3971.16	0.001927
3969.23	0.001931
3967.3	0.001972
3965.37	0.002014
3963.44	0.002024
3961.51	0.002008
3959.59	0.002001
3957.66	0.00202
3955.73	0.002061
3953.8	0.00212
3951.87	0.002203
3949.94	0.002313
3948.01	0.002408
3946.08	0.002419
3944.16	0.002344
3942.23	0.002269
3940.3	0.002258
3938.37	0.00231
3936.44	0.002402
3934.51	0.002493
3932.58	0.002535
3930.66	0.002511
3928.73	0.002439
3926.8	0.002366
3924.87	0.002373
3922.94	0.002499
3921.01	0.002653
3919.08	0.002723
3917.15	0.002682
3915.23	0.002575
3913.3	0.002467
3911.37	0.002404
3909.44	0.002408
3907.51	0.002493
3905.58	0.002702
3903.65	0.003029
3901.73	0.003292
3899.8	0.00331
3897.87	0.003118
3895.94	0.002837
3894.01	0.002571
3892.08	0.002448
3890.15	0.002547
3888.22	0.002751
3886.3	0.002892
3884.37	0.002909
3882.44	0.002822
3880.51	0.002733
3878.58	0.002733
3876.65	0.002778
3874.72	0.002839
3872.79	0.002942
3870.87	0.003063
3868.94	0.003148
3867.01	0.003128
3865.08	0.003006
3863.15	0.002934
3861.22	0.002999
3859.29	0.003138
3857.37	0.003259
3855.44	0.003325
3853.51	0.003346
3851.58	0.003335
3849.65	0.003236
3847.72	0.003061
3845.79	0.002913
3843.86	0.002914
3841.94	0.00308
3840.01	0.003286
3838.08	0.003401
3836.15	0.003365
3834.22	0.003194
3832.29	0.002991
3830.36	0.002865
3828.44	0.002853
3826.51	0.002946
3824.58	0.003106
3822.65	0.003267
3820.72	0.003381
3818.79	0.003348
3816.86	0.003104
3814.93	0.002836
3813.01	0.00272
3811.08	0.00275
3809.15	0.002867
3807.22	0.00304
3805.29	0.003198
3803.36	0.003221
3801.43	0.003129
3799.5	0.003033
3797.58	0.002929
3795.65	0.002811
3793.72	0.002699
3791.79	0.00261
3789.86	0.002562
3787.93	0.002543
3786	0.002521
3784.08	0.002491
3782.15	0.00244
3780.22	0.00236
3778.29	0.002294
3776.36	0.002253
3774.43	0.002205
3772.5	0.002157
3770.57	0.00217
3768.65	0.002303
3766.72	0.002497
3764.79	0.002655
3762.86	0.00273
3760.93	0.002769
3759	0.002912
3757.07	0.003229
3755.15	0.003608
3753.22	0.00393
3751.29	0.004242
3749.36	0.004644
3747.43	0.005024
3745.5	0.005254
3743.57	0.005332
3741.64	0.005272
3739.72	0.005087
3737.79	0.004832
3735.86	0.004633
3733.93	0.004607
3732	0.004746
3730.07	0.004914
3728.14	0.004939
3726.21	0.00477
3724.29	0.004467
3722.36	0.00412
3720.43	0.003812
3718.5	0.003597
3716.57	0.003491
3714.64	0.003476
3712.71	0.003527
3710.79	0.003621
3708.86	0.0037
3706.93	0.003684
3705	0.003591
3703.07	0.003518
3701.14	0.003541
3699.21	0.003634
3697.28	0.003693
3695.36	0.003668
3693.43	0.003562
3691.5	0.003418
3689.57	0.003328
3687.64	0.003323
3685.71	0.00332
3683.78	0.003273
3681.86	0.003218
3679.93	0.003213
3678	0.003285
3676.07	0.003424
3674.14	0.003538
3672.21	0.003436
3670.28	0.003135
3668.35	0.002876
3666.43	0.002711
3664.5	0.002561
3662.57	0.00243
3660.64	0.002391
3658.71	0.002494
3656.78	0.002723
3654.85	0.002983
3652.93	0.003119
3651	0.003105
[truncated: 1,582 more rows]
